# Supplementary material for: CD248 acts as a mechanosensory switch in fibroblast subsets to establish distinct pathological niches in renal fibrosis
Source: Nat Commun. 2026 May 6;17:7361. doi: 10.1038/s41467-026-72187-0 (PMC13402351; doi:10.1038/s41467-026-72187-0)
Supplement: Supplementary file 3 — Supplementary Data [file 41467_2026_72187_MOESM3_ESM.zip › Supplementary Data/Supplementary Data 1.xlsx]

## Sheet: Supplementary Data 1
Supplementary Data 1. Fibroblasts_anotation_markers
P values were determined using a two-sided Wilcoxon rank-sum test with Bonferroni correction for multiple comparisons.
DEGs	p_val	avg_log2FC	pct.1	pct.2	p_val_adj	cluster	gene
FN1	3.35e-134	1.97138	0.927	0.353	7.86e-130	ECM-hi Fibs	FN1
VCAN	1.13e-126	1.86505	0.886	0.313	2.64e-122	ECM-hi Fibs	VCAN
EPHA3	7.54e-119	0.949774	0.459	0.04	1.77e-114	ECM-hi Fibs	EPHA3
COL1A2	2.9e-118	1.52848	0.991	0.671	6.8e-114	ECM-hi Fibs	COL1A2
MGP	6.01e-117	1.57704	1	0.942	1.41e-112	ECM-hi Fibs	MGP
LAMA2	2.3e-116	1.31937	0.802	0.221	5.4e-112	ECM-hi Fibs	LAMA2
AHR	4.45e-115	1.15975	0.694	0.151	1.04e-110	ECM-hi Fibs	AHR
LTBP2	6.51e-115	1.15077	0.522	0.067	1.53e-110	ECM-hi Fibs	LTBP2
SULF1	3.39e-110	1.73924	0.683	0.17	7.94e-106	ECM-hi Fibs	SULF1
CALM1	5.72e-98	1.2174	0.963	0.597	1.34e-93	ECM-hi Fibs	CALM1
CRLF1	2.24e-97	1.04799	0.369	0.029	5.25e-93	ECM-hi Fibs	CRLF1
ITGBL1	8.56e-97	1.38812	0.659	0.17	2.01e-92	ECM-hi Fibs	ITGBL1
OGN	4.96e-96	1.25581	0.726	0.21	1.16e-91	ECM-hi Fibs	OGN
LTBP1	2.22e-95	1.19985	0.843	0.31	5.2e-91	ECM-hi Fibs	LTBP1
VIM	3.37e-93	0.895579	1	0.915	7.91e-89	ECM-hi Fibs	VIM
COL3A1	6.4e-93	1.63448	0.944	0.489	1.5e-88	ECM-hi Fibs	COL3A1
COL1A1	2.16e-91	1.33071	0.931	0.478	5.06e-87	ECM-hi Fibs	COL1A1
EDIL3	2.45e-91	0.932814	0.399	0.045	5.75e-87	ECM-hi Fibs	EDIL3
AHNAK	4.06e-90	1.12933	0.955	0.533	9.51e-86	ECM-hi Fibs	AHNAK
UACA	4.1e-88	1.14832	0.94	0.457	9.61e-84	ECM-hi Fibs	UACA
COL14A1	1.62e-86	1.15528	0.944	0.473	3.79e-82	ECM-hi Fibs	COL14A1
PDE5A	2.01e-86	0.950545	0.649	0.165	4.72e-82	ECM-hi Fibs	PDE5A
COL8A1	2.46e-85	1.09049	0.61	0.151	5.76e-81	ECM-hi Fibs	COL8A1
MAP1B	1.81e-81	1.07644	0.851	0.366	4.24e-77	ECM-hi Fibs	MAP1B
SPON2	1.35e-80	1.06958	0.623	0.16	3.16e-76	ECM-hi Fibs	SPON2
COL16A1	3.05e-80	0.854292	0.709	0.21	7.15e-76	ECM-hi Fibs	COL16A1
FBN1	1.12e-79	0.825684	0.718	0.224	2.62e-75	ECM-hi Fibs	FBN1
POSTN	2.25e-79	1.70169	0.562	0.137	5.28e-75	ECM-hi Fibs	POSTN
FP671120.3	1.8e-76	1.22405	0.985	0.56	4.22e-72	ECM-hi Fibs	FP671120.3
RPS27	9.22e-74	-1.88359	0.987	0.983	2.16e-69	ECM-hi Fibs	RPS27
PPFIBP1	4.39e-73	0.880689	0.789	0.298	1.03e-68	ECM-hi Fibs	PPFIBP1
COL21A1	6.55e-73	0.693669	0.407	0.066	1.54e-68	ECM-hi Fibs	COL21A1
SEMA3C	8.49e-72	0.806569	0.461	0.093	1.99e-67	ECM-hi Fibs	SEMA3C
GSN	1.31e-71	0.97028	0.985	0.696	3.07e-67	ECM-hi Fibs	GSN
PLXDC2	1.39e-70	1.00328	0.698	0.245	3.25e-66	ECM-hi Fibs	PLXDC2
MXRA7	5.02e-70	0.798224	0.795	0.302	1.18e-65	ECM-hi Fibs	MXRA7
GUCY1A1	2.01e-69	0.887607	0.761	0.27	4.71e-65	ECM-hi Fibs	GUCY1A1
CAV1	3.66e-69	0.902095	0.491	0.111	8.57e-65	ECM-hi Fibs	CAV1
TPT1	1.04e-68	0.744645	1	0.918	2.43e-64	ECM-hi Fibs	TPT1
DPYSL3	3.4e-68	0.660153	0.476	0.102	7.96e-64	ECM-hi Fibs	DPYSL3
MYO1D	9.89e-68	0.685324	0.476	0.106	2.32e-63	ECM-hi Fibs	MYO1D
FP671120.4	1.04e-67	1.19157	0.978	0.532	2.43e-63	ECM-hi Fibs	FP671120.4
PTGIS	2.16e-67	0.548192	0.336	0.045	5.07e-63	ECM-hi Fibs	PTGIS
ARHGAP18	7.52e-67	0.687036	0.418	0.08	1.76e-62	ECM-hi Fibs	ARHGAP18
SSC5D	2.46e-64	0.565333	0.373	0.064	5.76e-60	ECM-hi Fibs	SSC5D
MYH11	1.83e-63	1.41167	0.47	0.121	4.3e-59	ECM-hi Fibs	MYH11
SFRP4	2.47e-63	1.57509	0.506	0.137	5.78e-59	ECM-hi Fibs	SFRP4
ASAP2	8.26e-63	0.568561	0.444	0.095	1.94e-58	ECM-hi Fibs	ASAP2
THBS2	9.71e-63	0.848937	0.662	0.22	2.28e-58	ECM-hi Fibs	THBS2
ZNF704	3.09e-62	0.679099	0.567	0.163	7.25e-58	ECM-hi Fibs	ZNF704
LGALS3	3.34e-62	0.827674	0.905	0.473	7.84e-58	ECM-hi Fibs	LGALS3
MICAL2	1.29e-61	0.668534	0.394	0.078	3.01e-57	ECM-hi Fibs	MICAL2
ANKH	3.56e-61	0.767551	0.552	0.16	8.35e-57	ECM-hi Fibs	ANKH
FARP1	4.56e-61	0.569422	0.511	0.129	1.07e-56	ECM-hi Fibs	FARP1
RPL41	5.06e-61	-0.95375	0.996	0.992	1.19e-56	ECM-hi Fibs	RPL41
MARCKS	6.09e-61	0.886757	0.869	0.42	1.43e-56	ECM-hi Fibs	MARCKS
MAP1A	7.63e-61	0.592424	0.375	0.068	1.79e-56	ECM-hi Fibs	MAP1A
HMCN1	1.66e-60	0.502225	0.278	0.032	3.89e-56	ECM-hi Fibs	HMCN1
ITPRIPL2	3.6e-60	0.764832	0.56	0.172	8.45e-56	ECM-hi Fibs	ITPRIPL2
PHLDA3	1.72e-59	0.654617	0.565	0.162	4.03e-55	ECM-hi Fibs	PHLDA3
SIPA1L1	2.43e-59	0.502962	0.349	0.06	5.71e-55	ECM-hi Fibs	SIPA1L1
THY1	4.9e-59	0.775909	0.58	0.179	1.15e-54	ECM-hi Fibs	THY1
MAP4	5.31e-59	0.784099	0.797	0.342	1.24e-54	ECM-hi Fibs	MAP4
JCAD	1.09e-58	0.615827	0.425	0.095	2.56e-54	ECM-hi Fibs	JCAD
COL6A3	1.81e-58	0.993687	0.847	0.403	4.24e-54	ECM-hi Fibs	COL6A3
ARHGAP21	6.16e-58	0.713556	0.614	0.203	1.44e-53	ECM-hi Fibs	ARHGAP21
MPRIP	1.37e-57	0.651444	0.634	0.21	3.21e-53	ECM-hi Fibs	MPRIP
SESN3	1.52e-57	0.590814	0.489	0.127	3.56e-53	ECM-hi Fibs	SESN3
GPNMB	1.57e-57	0.646165	0.56	0.168	3.68e-53	ECM-hi Fibs	GPNMB
FAM198B	1.78e-57	0.579676	0.433	0.097	4.18e-53	ECM-hi Fibs	FAM198B
PPP1R14B	2.22e-57	0.610156	0.494	0.132	5.21e-53	ECM-hi Fibs	PPP1R14B
MYOF	2.65e-57	0.627489	0.45	0.11	6.21e-53	ECM-hi Fibs	MYOF
FAM114A1	2.68e-57	0.610732	0.554	0.163	6.27e-53	ECM-hi Fibs	FAM114A1
B2M	5.06e-57	-0.8693	0.996	0.992	1.19e-52	ECM-hi Fibs	B2M
JUNB	1.11e-56	-1.36229	0.834	0.934	2.6e-52	ECM-hi Fibs	JUNB
SLIT2	1.57e-56	0.539606	0.438	0.102	3.67e-52	ECM-hi Fibs	SLIT2
ANTXR1	2.17e-56	0.6806	0.603	0.202	5.08e-52	ECM-hi Fibs	ANTXR1
EDNRA	5.19e-56	0.57635	0.403	0.088	1.22e-51	ECM-hi Fibs	EDNRA
UTRN	6.1e-56	0.800539	0.741	0.313	1.43e-51	ECM-hi Fibs	UTRN
SPTBN1	9.67e-56	0.851371	0.914	0.511	2.27e-51	ECM-hi Fibs	SPTBN1
CLEC14A	3.99e-55	0.524146	0.39	0.082	9.35e-51	ECM-hi Fibs	CLEC14A
RAB31	1.03e-54	0.647788	0.517	0.155	2.41e-50	ECM-hi Fibs	RAB31
NR2F2	1.25e-54	0.76758	0.974	0.657	2.94e-50	ECM-hi Fibs	NR2F2
COL5A2	2.19e-54	0.651278	0.515	0.149	5.13e-50	ECM-hi Fibs	COL5A2
NFIX	4.56e-53	0.574558	0.554	0.172	1.07e-48	ECM-hi Fibs	NFIX
2025-09-11	5.44e-53	0.717898	0.784	0.348	1.28e-48	ECM-hi Fibs	2025-09-11
OMD	5.6e-53	0.802012	0.511	0.153	1.31e-48	ECM-hi Fibs	OMD
TSHZ2	7.2e-53	0.776272	0.784	0.357	1.69e-48	ECM-hi Fibs	TSHZ2
DESI2	1.17e-52	0.554002	0.442	0.116	2.74e-48	ECM-hi Fibs	DESI2
RORA	2.04e-52	0.636693	0.498	0.145	4.79e-48	ECM-hi Fibs	RORA
SPARCL1	2.38e-52	0.855151	0.905	0.512	5.58e-48	ECM-hi Fibs	SPARCL1
ARHGAP10	3.01e-52	0.520309	0.485	0.133	7.06e-48	ECM-hi Fibs	ARHGAP10
COL12A1	4.17e-52	0.773035	0.731	0.296	9.77e-48	ECM-hi Fibs	COL12A1
TTC3	4.84e-52	0.789246	0.892	0.506	1.13e-47	ECM-hi Fibs	TTC3
ITPRID2	6.1e-52	0.501934	0.567	0.177	1.43e-47	ECM-hi Fibs	ITPRID2
NFIB	1.17e-51	0.684152	0.692	0.27	2.74e-47	ECM-hi Fibs	NFIB
LRRC17	1.3e-51	0.483553	0.347	0.068	3.04e-47	ECM-hi Fibs	LRRC17
RPL21	1.96e-51	-1.14095	0.998	0.984	4.6e-47	ECM-hi Fibs	RPL21
TMEM119	2.02e-51	0.591666	0.401	0.094	4.75e-47	ECM-hi Fibs	TMEM119
CCDC3	5.01e-51	0.672436	0.377	0.086	1.18e-46	ECM-hi Fibs	CCDC3
ZEB1	5.09e-51	0.576992	0.438	0.113	1.19e-46	ECM-hi Fibs	ZEB1
COL5A1	5.3e-51	0.507711	0.481	0.134	1.24e-46	ECM-hi Fibs	COL5A1
ENC1	5.75e-51	0.569481	0.351	0.074	1.35e-46	ECM-hi Fibs	ENC1
PRRX1	6.18e-51	0.583137	0.562	0.178	1.45e-46	ECM-hi Fibs	PRRX1
DST	8.09e-51	0.716731	0.953	0.598	1.9e-46	ECM-hi Fibs	DST
ZFP36	1.51e-50	-1.21522	0.735	0.888	3.53e-46	ECM-hi Fibs	ZFP36
FZD7	2.22e-50	0.518901	0.472	0.13	5.2e-46	ECM-hi Fibs	FZD7
CCDC80	2.28e-50	1.03096	0.912	0.521	5.35e-46	ECM-hi Fibs	CCDC80
PALLD	4.42e-50	0.742386	0.948	0.601	1.04e-45	ECM-hi Fibs	PALLD
CTHRC1	4.42e-50	0.341952	0.56	0.167	1.04e-45	ECM-hi Fibs	CTHRC1
CD248	2.11e-49	0.676966	0.512	0.128	4.95e-45	ECM-hi Fibs	CD248
CTSK	1.68e-49	0.626006	0.629	0.235	3.95e-45	ECM-hi Fibs	CTSK
ATP2B1	4.52e-49	0.654708	0.681	0.267	1.06e-44	ECM-hi Fibs	ATP2B1
WWTR1	4.82e-49	0.629301	0.616	0.224	1.13e-44	ECM-hi Fibs	WWTR1
ACTB	7.21e-49	-1.12949	0.987	0.977	1.69e-44	ECM-hi Fibs	ACTB
SNX9	9.71e-49	0.55141	0.588	0.205	2.28e-44	ECM-hi Fibs	SNX9
LMO7	1.02e-48	0.573595	0.414	0.105	2.39e-44	ECM-hi Fibs	LMO7
PCDH7	1.17e-48	0.55055	0.414	0.107	2.75e-44	ECM-hi Fibs	PCDH7
SGIP1	1.25e-48	0.513136	0.539	0.172	2.92e-44	ECM-hi Fibs	SGIP1
FBLN2	2.68e-48	0.434399	0.276	0.043	6.29e-44	ECM-hi Fibs	FBLN2
TIMP1	4.4e-48	0.929159	0.996	0.922	1.03e-43	ECM-hi Fibs	TIMP1
MITF	9.57e-48	0.52615	0.403	0.102	2.24e-43	ECM-hi Fibs	MITF
ZCCHC24	1.38e-47	0.55235	0.519	0.167	3.24e-43	ECM-hi Fibs	ZCCHC24
ITGB5	1.51e-47	0.44301	0.325	0.067	3.54e-43	ECM-hi Fibs	ITGB5
RPS29	2.79e-47	-1.95581	0.737	0.785	6.55e-43	ECM-hi Fibs	RPS29
TWIST1	2.96e-47	0.413647	0.306	0.058	6.95e-43	ECM-hi Fibs	TWIST1
NAV1	6.18e-47	0.492132	0.373	0.088	1.45e-42	ECM-hi Fibs	NAV1
AEBP1	6.88e-47	0.8894	0.963	0.691	1.61e-42	ECM-hi Fibs	AEBP1
SVIL	1.13e-46	0.518915	0.683	0.262	2.65e-42	ECM-hi Fibs	SVIL
DYNLT3	1.97e-46	0.633739	0.638	0.245	4.61e-42	ECM-hi Fibs	DYNLT3
NPW	2.05e-46	0.442958	0.274	0.045	4.82e-42	ECM-hi Fibs	NPW
SPTAN1	2.26e-46	0.584084	0.7	0.284	5.29e-42	ECM-hi Fibs	SPTAN1
FAT1	2.31e-46	0.499642	0.371	0.09	5.42e-42	ECM-hi Fibs	FAT1
KANK2	2.4e-46	0.596954	0.759	0.327	5.63e-42	ECM-hi Fibs	KANK2
HSPG2	5.25e-46	0.528125	0.515	0.162	1.23e-41	ECM-hi Fibs	HSPG2
MATN2	6.38e-46	0.712153	0.836	0.422	1.5e-41	ECM-hi Fibs	MATN2
A2M	6.94e-46	0.68801	0.996	0.763	1.63e-41	ECM-hi Fibs	A2M
RAPGEF5	7.46e-46	0.552326	0.504	0.161	1.75e-41	ECM-hi Fibs	RAPGEF5
ANXA5	8.58e-46	0.872543	0.907	0.591	2.01e-41	ECM-hi Fibs	ANXA5
TNS1	1.01e-45	0.599784	0.694	0.283	2.37e-41	ECM-hi Fibs	TNS1
LAMB1	2.05e-45	0.530821	0.573	0.204	4.8e-41	ECM-hi Fibs	LAMB1
UNC5B	3.23e-45	0.492159	0.44	0.125	7.58e-41	ECM-hi Fibs	UNC5B
RAI14	3.83e-45	0.576694	0.457	0.142	8.98e-41	ECM-hi Fibs	RAI14
CEP170	5.43e-45	0.511267	0.455	0.135	1.27e-40	ECM-hi Fibs	CEP170
CDH13	8e-45	0.432446	0.287	0.053	1.88e-40	ECM-hi Fibs	CDH13
PRKDC	8.67e-45	0.557554	0.575	0.207	2.03e-40	ECM-hi Fibs	PRKDC
TBC1D1	1.12e-44	0.456841	0.379	0.096	2.63e-40	ECM-hi Fibs	TBC1D1
CDK14	1.97e-44	0.375331	0.315	0.066	4.63e-40	ECM-hi Fibs	CDK14
MPDZ	2.56e-44	0.506106	0.463	0.14	6e-40	ECM-hi Fibs	MPDZ
GNG12	3.47e-44	0.515109	0.545	0.188	8.14e-40	ECM-hi Fibs	GNG12
DEPTOR	4.4e-44	0.490429	0.293	0.058	1.03e-39	ECM-hi Fibs	DEPTOR
NORAD	4.59e-44	0.606429	0.853	0.416	1.08e-39	ECM-hi Fibs	NORAD
FAP	5.1e-44	0.513483	0.42	0.113	1.2e-39	ECM-hi Fibs	FAP
TIMP3	9.11e-44	1.06704	0.987	0.834	2.14e-39	ECM-hi Fibs	TIMP3
BPTF	1.04e-43	0.590094	0.733	0.318	2.45e-39	ECM-hi Fibs	BPTF
CCND2	1.19e-43	0.521592	0.543	0.185	2.78e-39	ECM-hi Fibs	CCND2
COL6A2	1.29e-43	0.666417	0.97	0.663	3.03e-39	ECM-hi Fibs	COL6A2
FZD4	1.48e-43	0.414396	0.25	0.04	3.48e-39	ECM-hi Fibs	FZD4
COL4A1	2.38e-43	0.921269	0.873	0.493	5.59e-39	ECM-hi Fibs	COL4A1
PER3	2.73e-43	0.488909	0.487	0.156	6.39e-39	ECM-hi Fibs	PER3
CD9	3.21e-43	0.655118	0.642	0.258	7.53e-39	ECM-hi Fibs	CD9
SPON1	4.94e-43	0.506736	0.504	0.166	1.16e-38	ECM-hi Fibs	SPON1
TLN1	5.93e-43	0.561499	0.838	0.416	1.39e-38	ECM-hi Fibs	TLN1
PROS1	5.99e-43	0.543414	0.756	0.326	1.4e-38	ECM-hi Fibs	PROS1
GOLGB1	6.15e-43	0.602323	0.8	0.381	1.44e-38	ECM-hi Fibs	GOLGB1
NEO1	1.04e-42	0.428592	0.366	0.094	2.45e-38	ECM-hi Fibs	NEO1
ENAH	1.45e-42	0.66195	0.72	0.308	3.41e-38	ECM-hi Fibs	ENAH
MYH10	1.49e-42	0.627131	0.761	0.355	3.49e-38	ECM-hi Fibs	MYH10
KCTD12	2.16e-42	0.421209	0.412	0.115	5.06e-38	ECM-hi Fibs	KCTD12
HDLBP	2.67e-42	0.590608	0.728	0.326	6.26e-38	ECM-hi Fibs	HDLBP
MTPN	3.68e-42	0.453433	0.642	0.246	8.63e-38	ECM-hi Fibs	MTPN
EEA1	1.23e-41	0.494249	0.636	0.248	2.88e-37	ECM-hi Fibs	EEA1
SEC31A	1.44e-41	0.550319	0.726	0.323	3.38e-37	ECM-hi Fibs	SEC31A
NBPF1	1.5e-41	0.424995	0.416	0.119	3.52e-37	ECM-hi Fibs	NBPF1
LIMS1	1.84e-41	0.53708	0.659	0.272	4.31e-37	ECM-hi Fibs	LIMS1
RPL31	2.34e-41	-1.9685	0.748	0.777	5.49e-37	ECM-hi Fibs	RPL31
MACF1	3.3e-41	0.615286	0.838	0.435	7.74e-37	ECM-hi Fibs	MACF1
IGKC	3.42e-41	-0.752041	0.679	0.733	8.03e-37	ECM-hi Fibs	IGKC
FNDC3A	5.42e-41	0.560712	0.606	0.239	1.27e-36	ECM-hi Fibs	FNDC3A
DDR2	8.99e-41	0.5794	0.666	0.277	2.11e-36	ECM-hi Fibs	DDR2
AFF1	9.3e-41	0.384156	0.435	0.131	2.18e-36	ECM-hi Fibs	AFF1
LBH	9.41e-41	0.661153	0.692	0.309	2.21e-36	ECM-hi Fibs	LBH
MAP4K4	1.86e-40	0.438886	0.39	0.108	4.37e-36	ECM-hi Fibs	MAP4K4
GPC3	2.12e-40	0.453444	0.804	0.363	4.98e-36	ECM-hi Fibs	GPC3
F2R	2.31e-40	0.53214	0.56	0.202	5.41e-36	ECM-hi Fibs	F2R
LTBP3	2.31e-40	0.529465	0.752	0.329	5.43e-36	ECM-hi Fibs	LTBP3
LRP1	2.44e-40	0.55066	0.849	0.424	5.73e-36	ECM-hi Fibs	LRP1
ISLR	2.67e-40	0.544456	0.69	0.3	6.26e-36	ECM-hi Fibs	ISLR
PTMS	3.99e-40	0.602929	0.933	0.574	9.35e-36	ECM-hi Fibs	PTMS
PRSS23	4.43e-40	0.699901	0.851	0.47	1.04e-35	ECM-hi Fibs	PRSS23
GLS	4.79e-40	0.483903	0.625	0.245	1.12e-35	ECM-hi Fibs	GLS
RPL34	7.51e-40	-1.05217	0.994	0.974	1.76e-35	ECM-hi Fibs	RPL34
MEF2A	1e-39	0.500413	0.582	0.225	2.35e-35	ECM-hi Fibs	MEF2A
AKAP12	1.23e-39	0.473599	0.961	0.644	2.89e-35	ECM-hi Fibs	AKAP12
ENDOD1	1.3e-39	0.520429	0.55	0.206	3.05e-35	ECM-hi Fibs	ENDOD1
PRKG1	1.45e-39	0.456135	0.578	0.216	3.4e-35	ECM-hi Fibs	PRKG1
COMP	1.61e-39	1.05523	0.321	0.079	3.77e-35	ECM-hi Fibs	COMP
RPL13A	3.13e-39	-0.897519	0.994	0.974	7.34e-35	ECM-hi Fibs	RPL13A
ANKRD11	4.25e-39	0.579164	0.735	0.342	9.97e-35	ECM-hi Fibs	ANKRD11
CSAD	4.41e-39	0.444937	0.416	0.128	1.03e-34	ECM-hi Fibs	CSAD
BRI3	5.82e-39	0.483906	0.761	0.342	1.36e-34	ECM-hi Fibs	BRI3
SYT11	7.13e-39	0.338595	0.289	0.063	1.67e-34	ECM-hi Fibs	SYT11
EIF2AK2	1.03e-38	0.506748	0.606	0.24	2.41e-34	ECM-hi Fibs	EIF2AK2
ASAP1	1.36e-38	0.449598	0.457	0.15	3.19e-34	ECM-hi Fibs	ASAP1
CDC42EP5	1.39e-38	0.373427	0.433	0.134	3.25e-34	ECM-hi Fibs	CDC42EP5
MRAS	1.48e-38	0.45133	0.302	0.071	3.46e-34	ECM-hi Fibs	MRAS
CPED1	1.57e-38	0.497098	0.593	0.231	3.69e-34	ECM-hi Fibs	CPED1
PPP1R12A	1.78e-38	0.50535	0.659	0.284	4.18e-34	ECM-hi Fibs	PPP1R12A
TMEM43	1.92e-38	0.428506	0.511	0.177	4.5e-34	ECM-hi Fibs	TMEM43
NTM	2.05e-38	0.531554	0.287	0.064	4.8e-34	ECM-hi Fibs	NTM
XAF1	2.47e-38	0.417762	0.412	0.124	5.79e-34	ECM-hi Fibs	XAF1
LINC01551	2.52e-38	-1.04562	0.731	0.802	5.92e-34	ECM-hi Fibs	LINC01551
COL4A2	3.05e-38	0.667784	0.828	0.476	7.16e-34	ECM-hi Fibs	COL4A2
IER5L	3.22e-38	0.507657	0.502	0.177	7.54e-34	ECM-hi Fibs	IER5L
SOCS5	4.62e-38	0.43756	0.379	0.111	1.08e-33	ECM-hi Fibs	SOCS5
ADD1	4.72e-38	0.494059	0.688	0.297	1.11e-33	ECM-hi Fibs	ADD1
CAV2	4.85e-38	0.407121	0.371	0.102	1.14e-33	ECM-hi Fibs	CAV2
EPB41L2	4.91e-38	0.503059	0.884	0.452	1.15e-33	ECM-hi Fibs	EPB41L2
CAVIN1	5.22e-38	0.588053	0.875	0.506	1.22e-33	ECM-hi Fibs	CAVIN1
C16ORF45	6.22e-38	0.441608	0.386	0.116	1.46e-33	ECM-hi Fibs	C16ORF45
MDFIC	6.49e-38	0.451452	0.47	0.161	1.52e-33	ECM-hi Fibs	MDFIC
IFITM1	7e-38	-1.82356	0.358	0.595	1.64e-33	ECM-hi Fibs	IFITM1
TIMP2	7.82e-38	0.558069	0.95	0.598	1.83e-33	ECM-hi Fibs	TIMP2
COPZ2	8.87e-38	0.348421	0.414	0.126	2.08e-33	ECM-hi Fibs	COPZ2
AKAP13	8.88e-38	0.562031	0.692	0.311	2.08e-33	ECM-hi Fibs	AKAP13
ZNF148	9.31e-38	0.419537	0.558	0.212	2.18e-33	ECM-hi Fibs	ZNF148
CALU	9.84e-38	0.530056	0.683	0.308	2.31e-33	ECM-hi Fibs	CALU
CDH11	1.01e-37	0.602459	0.744	0.361	2.37e-33	ECM-hi Fibs	CDH11
ROCK1	1.25e-37	0.533656	0.752	0.349	2.93e-33	ECM-hi Fibs	ROCK1
VPS13C	1.25e-37	0.483664	0.612	0.252	2.94e-33	ECM-hi Fibs	VPS13C
RYK	1.32e-37	0.445458	0.468	0.159	3.1e-33	ECM-hi Fibs	RYK
TENT5A	1.45e-37	0.493192	0.716	0.313	3.39e-33	ECM-hi Fibs	TENT5A
NKTR	1.65e-37	0.485283	0.718	0.314	3.87e-33	ECM-hi Fibs	NKTR
ITSN1	2.09e-37	0.52617	0.537	0.205	4.89e-33	ECM-hi Fibs	ITSN1
BICD1	2.14e-37	0.389012	0.289	0.067	5.03e-33	ECM-hi Fibs	BICD1
NPTN	2.48e-37	0.43574	0.614	0.25	5.82e-33	ECM-hi Fibs	NPTN
KLF13	2.71e-37	0.501567	0.567	0.221	6.35e-33	ECM-hi Fibs	KLF13
AMOTL1	3.06e-37	0.390386	0.345	0.092	7.18e-33	ECM-hi Fibs	AMOTL1
RPL39	3.22e-37	-1.06046	0.978	0.935	7.55e-33	ECM-hi Fibs	RPL39
CYR61	3.56e-37	-1.06749	0.89	0.912	8.34e-33	ECM-hi Fibs	CYR61
URI1	3.65e-37	0.427202	0.485	0.169	8.55e-33	ECM-hi Fibs	URI1
DNM1	4.02e-37	0.316594	0.263	0.055	9.42e-33	ECM-hi Fibs	DNM1
BCL7C	4.08e-37	0.373628	0.578	0.218	9.57e-33	ECM-hi Fibs	BCL7C
ZBTB38	5.45e-37	0.473089	0.685	0.306	1.28e-32	ECM-hi Fibs	ZBTB38
SMAD9	5.64e-37	0.332099	0.265	0.056	1.32e-32	ECM-hi Fibs	SMAD9
PIK3CA	5.66e-37	0.364615	0.444	0.143	1.33e-32	ECM-hi Fibs	PIK3CA
DUSP1	6.05e-37	-0.991678	0.83	0.881	1.42e-32	ECM-hi Fibs	DUSP1
PRICKLE1	6.35e-37	0.374415	0.312	0.077	1.49e-32	ECM-hi Fibs	PRICKLE1
EVA1B	6.56e-37	0.445174	0.578	0.228	1.54e-32	ECM-hi Fibs	EVA1B
CUX1	8.39e-37	0.405048	0.522	0.195	1.97e-32	ECM-hi Fibs	CUX1
RPL35	9.03e-37	-0.869294	0.963	0.917	2.12e-32	ECM-hi Fibs	RPL35
GNAI2	1.05e-36	0.507134	0.677	0.305	2.46e-32	ECM-hi Fibs	GNAI2
PIK3R1	1.15e-36	0.514687	0.724	0.326	2.71e-32	ECM-hi Fibs	PIK3R1
DCBLD2	1.22e-36	0.383895	0.519	0.189	2.85e-32	ECM-hi Fibs	DCBLD2
APPL1	1.49e-36	0.39043	0.528	0.194	3.49e-32	ECM-hi Fibs	APPL1
MIS18BP1	1.63e-36	0.386401	0.319	0.082	3.83e-32	ECM-hi Fibs	MIS18BP1
LAMC3	2.3e-36	0.487679	0.459	0.157	5.39e-32	ECM-hi Fibs	LAMC3
LMO4	2.38e-36	0.682836	0.731	0.372	5.58e-32	ECM-hi Fibs	LMO4
DYNC1H1	2.5e-36	0.491296	0.739	0.344	5.85e-32	ECM-hi Fibs	DYNC1H1
SELENOW	2.76e-36	0.590447	0.89	0.52	6.48e-32	ECM-hi Fibs	SELENOW
MRVI1	2.81e-36	0.4323	0.349	0.099	6.6e-32	ECM-hi Fibs	MRVI1
VEGFB	3.32e-36	0.480453	0.504	0.185	7.77e-32	ECM-hi Fibs	VEGFB
PPIC	3.65e-36	0.50903	0.655	0.286	8.55e-32	ECM-hi Fibs	PPIC
PDGFRB	3.96e-36	0.467021	0.748	0.348	9.29e-32	ECM-hi Fibs	PDGFRB
ROCK2	5.27e-36	0.521028	0.649	0.285	1.24e-31	ECM-hi Fibs	ROCK2
EPS15	5.48e-36	0.373488	0.552	0.207	1.28e-31	ECM-hi Fibs	EPS15
EPS8	5.78e-36	0.503385	0.834	0.413	1.36e-31	ECM-hi Fibs	EPS8
SSPN	6.54e-36	0.56658	0.78	0.395	1.53e-31	ECM-hi Fibs	SSPN
ANKRD36C	6.67e-36	0.441613	0.502	0.185	1.56e-31	ECM-hi Fibs	ANKRD36C
SLC7A2	8.25e-36	0.401151	0.623	0.257	1.93e-31	ECM-hi Fibs	SLC7A2
KALRN	8.93e-36	0.35017	0.269	0.06	2.09e-31	ECM-hi Fibs	KALRN
TGM2	9.3e-36	0.570449	0.414	0.137	2.18e-31	ECM-hi Fibs	TGM2
CD34	9.41e-36	0.31653	0.332	0.088	2.21e-31	ECM-hi Fibs	CD34
KIF5C	1.02e-35	0.364657	0.276	0.063	2.4e-31	ECM-hi Fibs	KIF5C
SRRM2	1.15e-35	0.492365	0.953	0.549	2.7e-31	ECM-hi Fibs	SRRM2
IL1R1	1.23e-35	0.454049	0.582	0.235	2.88e-31	ECM-hi Fibs	IL1R1
DOCK1	1.31e-35	0.390184	0.399	0.124	3.07e-31	ECM-hi Fibs	DOCK1
PTPN13	1.42e-35	0.45041	0.39	0.123	3.34e-31	ECM-hi Fibs	PTPN13
KHDRBS3	1.44e-35	0.285914	0.252	0.053	3.39e-31	ECM-hi Fibs	KHDRBS3
CCDC6	1.49e-35	0.386988	0.358	0.104	3.5e-31	ECM-hi Fibs	CCDC6
CD74	1.55e-35	-1.66732	0.192	0.476	3.63e-31	ECM-hi Fibs	CD74
SLK	1.56e-35	0.429063	0.543	0.208	3.66e-31	ECM-hi Fibs	SLK
GOLGA4	1.59e-35	0.502493	0.681	0.306	3.73e-31	ECM-hi Fibs	GOLGA4
RUFY3	1.65e-35	0.455146	0.468	0.168	3.86e-31	ECM-hi Fibs	RUFY3
TGOLN2	1.89e-35	0.423766	0.631	0.261	4.43e-31	ECM-hi Fibs	TGOLN2
BDP1	1.92e-35	0.445314	0.494	0.185	4.5e-31	ECM-hi Fibs	BDP1
IQGAP1	2.03e-35	0.494013	0.616	0.254	4.76e-31	ECM-hi Fibs	IQGAP1
RPS17	2.92e-35	-1.44488	0.806	0.776	6.85e-31	ECM-hi Fibs	RPS17
MYCBP2	3.96e-35	0.472019	0.659	0.288	9.29e-31	ECM-hi Fibs	MYCBP2
APBB2	4.09e-35	0.384177	0.44	0.147	9.59e-31	ECM-hi Fibs	APBB2
SLC44A1	4.1e-35	0.406013	0.528	0.199	9.61e-31	ECM-hi Fibs	SLC44A1
ITGAV	4.29e-35	0.386798	0.573	0.226	1.01e-30	ECM-hi Fibs	ITGAV
SLC16A2	6.57e-35	0.341985	0.28	0.066	1.54e-30	ECM-hi Fibs	SLC16A2
PSD3	7.61e-35	0.417011	0.353	0.104	1.79e-30	ECM-hi Fibs	PSD3
GULP1	9.04e-35	0.525462	0.668	0.309	2.12e-30	ECM-hi Fibs	GULP1
MTDH	9.62e-35	0.511342	0.871	0.484	2.26e-30	ECM-hi Fibs	MTDH
PHLDB2	1.04e-34	0.377693	0.412	0.132	2.43e-30	ECM-hi Fibs	PHLDB2
MDK	1.13e-34	0.559876	0.731	0.353	2.66e-30	ECM-hi Fibs	MDK
CTNNA1	1.36e-34	0.438331	0.623	0.263	3.19e-30	ECM-hi Fibs	CTNNA1
FMNL2	1.37e-34	0.35673	0.321	0.086	3.21e-30	ECM-hi Fibs	FMNL2
ZEB2	1.39e-34	0.508306	0.89	0.46	3.27e-30	ECM-hi Fibs	ZEB2
GAMT	2.28e-34	0.372631	0.381	0.116	5.35e-30	ECM-hi Fibs	GAMT
SPATS2L	2.79e-34	0.341388	0.634	0.265	6.54e-30	ECM-hi Fibs	SPATS2L
CCL2	3.38e-34	-2.4311	0.47	0.671	7.93e-30	ECM-hi Fibs	CCL2
TBL1X	4.27e-34	0.40379	0.272	0.065	1e-29	ECM-hi Fibs	TBL1X
EIF4G3	4.43e-34	0.339841	0.384	0.12	1.04e-29	ECM-hi Fibs	EIF4G3
LMAN1	5.17e-34	0.444201	0.72	0.326	1.21e-29	ECM-hi Fibs	LMAN1
LINC01660	5.49e-34	-1.78206	0.347	0.548	1.29e-29	ECM-hi Fibs	LINC01660
MAP3K2	6.36e-34	0.436743	0.502	0.194	1.49e-29	ECM-hi Fibs	MAP3K2
SLC4A7	7.24e-34	0.320731	0.323	0.088	1.7e-29	ECM-hi Fibs	SLC4A7
MAP4K5	7.61e-34	0.382638	0.5	0.187	1.78e-29	ECM-hi Fibs	MAP4K5
SPIN1	7.63e-34	0.360555	0.459	0.161	1.79e-29	ECM-hi Fibs	SPIN1
BOD1L1	8.11e-34	0.423504	0.675	0.296	1.9e-29	ECM-hi Fibs	BOD1L1
ABHD2	8.33e-34	0.441095	0.444	0.156	1.95e-29	ECM-hi Fibs	ABHD2
ANKRD36BP1	8.36e-34	0.413705	0.412	0.139	1.96e-29	ECM-hi Fibs	ANKRD36BP1
FAIM2	8.54e-34	0.28873	0.263	0.059	2e-29	ECM-hi Fibs	FAIM2
ELK3	8.6e-34	0.326958	0.336	0.096	2.02e-29	ECM-hi Fibs	ELK3
PLSCR4	9.27e-34	0.354612	0.509	0.19	2.17e-29	ECM-hi Fibs	PLSCR4
TCF4	1.2e-33	0.487215	0.746	0.357	2.82e-29	ECM-hi Fibs	TCF4
TACC1	1.26e-33	0.489946	0.823	0.422	2.96e-29	ECM-hi Fibs	TACC1
CALM2	1.27e-33	-0.902496	0.899	0.859	2.98e-29	ECM-hi Fibs	CALM2
LAYN	1.33e-33	0.322606	0.319	0.087	3.12e-29	ECM-hi Fibs	LAYN
GTF2A1	1.63e-33	0.361572	0.356	0.107	3.82e-29	ECM-hi Fibs	GTF2A1
ANKIB1	1.75e-33	0.327072	0.356	0.107	4.1e-29	ECM-hi Fibs	ANKIB1
AL450405.1	1.82e-33	-1.62136	0.026	0.289	4.27e-29	ECM-hi Fibs	AL450405.1
PAFAH1B1	2.24e-33	0.412933	0.612	0.253	5.24e-29	ECM-hi Fibs	PAFAH1B1
MYH9	2.39e-33	0.59524	0.843	0.488	5.6e-29	ECM-hi Fibs	MYH9
MRC2	2.55e-33	0.366308	0.554	0.213	5.99e-29	ECM-hi Fibs	MRC2
RPL7A	2.71e-33	0.448035	0.996	0.9	6.35e-29	ECM-hi Fibs	RPL7A
CACNA2D1	2.73e-33	0.326207	0.416	0.138	6.4e-29	ECM-hi Fibs	CACNA2D1
FKBP5	3.22e-33	0.41935	0.735	0.345	7.54e-29	ECM-hi Fibs	FKBP5
ARPC1B	3.24e-33	0.432011	0.603	0.255	7.58e-29	ECM-hi Fibs	ARPC1B
DDX42	3.41e-33	0.374735	0.498	0.185	7.99e-29	ECM-hi Fibs	DDX42
CSRP1	3.45e-33	0.5584	0.938	0.59	8.09e-29	ECM-hi Fibs	CSRP1
YIPF6	3.83e-33	-1.25815	0.636	0.72	8.99e-29	ECM-hi Fibs	YIPF6
JAM3	4.11e-33	0.346811	0.31	0.085	9.63e-29	ECM-hi Fibs	JAM3
KIF3A	4.21e-33	0.351317	0.312	0.085	9.87e-29	ECM-hi Fibs	KIF3A
NIN	4.23e-33	0.399128	0.349	0.105	9.91e-29	ECM-hi Fibs	NIN
RPL36	4.43e-33	-0.904029	0.974	0.935	1.04e-28	ECM-hi Fibs	RPL36
GPX8	4.48e-33	0.357484	0.44	0.154	1.05e-28	ECM-hi Fibs	GPX8
PTEN	5.12e-33	0.488175	0.81	0.416	1.2e-28	ECM-hi Fibs	PTEN
MIA3	5.17e-33	0.396865	0.55	0.219	1.21e-28	ECM-hi Fibs	MIA3
FAM89B	5.37e-33	0.381062	0.429	0.147	1.26e-28	ECM-hi Fibs	FAM89B
EFR3A	5.39e-33	0.368192	0.429	0.147	1.26e-28	ECM-hi Fibs	EFR3A
ACBD3	5.56e-33	0.373648	0.459	0.166	1.3e-28	ECM-hi Fibs	ACBD3
SORBS1	5.61e-33	0.383719	0.347	0.105	1.32e-28	ECM-hi Fibs	SORBS1
RHOA	5.63e-33	0.555279	0.864	0.505	1.32e-28	ECM-hi Fibs	RHOA
RARRES2	6.09e-33	-0.941878	0.877	0.858	1.43e-28	ECM-hi Fibs	RARRES2
KIAA1109	6.16e-33	0.392507	0.53	0.211	1.44e-28	ECM-hi Fibs	KIAA1109
HECTD2	7.44e-33	0.313735	0.302	0.078	1.75e-28	ECM-hi Fibs	HECTD2
HNRNPD	8.49e-33	0.386076	0.737	0.33	1.99e-28	ECM-hi Fibs	HNRNPD
SH3PXD2A	9.07e-33	0.41893	0.44	0.159	2.13e-28	ECM-hi Fibs	SH3PXD2A
KLF12	9.23e-33	0.284607	0.284	0.071	2.17e-28	ECM-hi Fibs	KLF12
GOLIM4	1.06e-32	0.304624	0.716	0.324	2.49e-28	ECM-hi Fibs	GOLIM4
RAB3B	1.07e-32	-0.913589	0.739	0.789	2.5e-28	ECM-hi Fibs	RAB3B
RPS28	1.16e-32	-0.806875	0.97	0.943	2.73e-28	ECM-hi Fibs	RPS28
RASSF8	1.23e-32	0.360557	0.491	0.183	2.88e-28	ECM-hi Fibs	RASSF8
SYNCRIP	1.26e-32	0.430057	0.612	0.263	2.97e-28	ECM-hi Fibs	SYNCRIP
TOMM20	1.33e-32	0.443663	0.759	0.366	3.12e-28	ECM-hi Fibs	TOMM20
LONRF2	1.51e-32	0.464035	0.276	0.071	3.53e-28	ECM-hi Fibs	LONRF2
CALD1	1.74e-32	0.440689	1	0.939	4.07e-28	ECM-hi Fibs	CALD1
MBTPS1	1.75e-32	0.36234	0.519	0.2	4.1e-28	ECM-hi Fibs	MBTPS1
ZNF280D	2.24e-32	0.341464	0.435	0.15	5.24e-28	ECM-hi Fibs	ZNF280D
GOLGA3	2.73e-32	0.33702	0.392	0.129	6.41e-28	ECM-hi Fibs	GOLGA3
CSNK1G3	2.83e-32	0.358295	0.356	0.11	6.64e-28	ECM-hi Fibs	CSNK1G3
WNT2B	2.98e-32	0.323631	0.336	0.099	6.99e-28	ECM-hi Fibs	WNT2B
2025-09-10	3.39e-32	0.359454	0.526	0.205	7.94e-28	ECM-hi Fibs	2025-09-10
MEIS2	3.82e-32	0.486977	0.851	0.451	8.95e-28	ECM-hi Fibs	MEIS2
NFIC	4.2e-32	0.483918	0.838	0.465	9.84e-28	ECM-hi Fibs	NFIC
HCFC1R1	4.72e-32	0.38527	0.636	0.277	1.11e-27	ECM-hi Fibs	HCFC1R1
CYBRD1	6.52e-32	0.456221	0.815	0.418	1.53e-27	ECM-hi Fibs	CYBRD1
TM9SF3	8.86e-32	0.438216	0.685	0.315	2.08e-27	ECM-hi Fibs	TM9SF3
APC	1.02e-31	0.35943	0.334	0.101	2.39e-27	ECM-hi Fibs	APC
TDRD3	1.04e-31	0.306819	0.362	0.113	2.43e-27	ECM-hi Fibs	TDRD3
NFAT5	1.19e-31	0.471972	0.621	0.275	2.79e-27	ECM-hi Fibs	NFAT5
ACAP2	1.22e-31	0.313275	0.513	0.197	2.85e-27	ECM-hi Fibs	ACAP2
WASF2	1.23e-31	0.461579	0.789	0.396	2.89e-27	ECM-hi Fibs	WASF2
SRP72	1.25e-31	0.411472	0.593	0.253	2.94e-27	ECM-hi Fibs	SRP72
RPS19	1.45e-31	-0.764204	0.978	0.965	3.39e-27	ECM-hi Fibs	RPS19
TCAF1	1.54e-31	0.357227	0.362	0.117	3.6e-27	ECM-hi Fibs	TCAF1
TMSB4XP4	1.68e-31	-1.59513	0.088	0.345	3.94e-27	ECM-hi Fibs	TMSB4XP4
SH3D19	1.7e-31	0.320272	0.502	0.189	3.99e-27	ECM-hi Fibs	SH3D19
MOXD1	1.71e-31	0.493212	0.89	0.519	4.01e-27	ECM-hi Fibs	MOXD1
RPL38	1.83e-31	-1.12138	0.752	0.76	4.28e-27	ECM-hi Fibs	RPL38
FNBP1L	1.94e-31	0.351536	0.308	0.086	4.54e-27	ECM-hi Fibs	FNBP1L
PAK3	1.98e-31	0.384806	0.274	0.071	4.64e-27	ECM-hi Fibs	PAK3
ESYT2	2.11e-31	0.36898	0.433	0.156	4.94e-27	ECM-hi Fibs	ESYT2
PTTG1IP	2.29e-31	0.38363	0.625	0.276	5.37e-27	ECM-hi Fibs	PTTG1IP
KIF13A	2.43e-31	0.34027	0.343	0.105	5.7e-27	ECM-hi Fibs	KIF13A
ZBTB20	2.59e-31	0.526729	0.94	0.642	6.08e-27	ECM-hi Fibs	ZBTB20
SLC20A1	3.06e-31	0.385133	0.315	0.092	7.17e-27	ECM-hi Fibs	SLC20A1
CAMSAP2	3.13e-31	0.349323	0.448	0.162	7.33e-27	ECM-hi Fibs	CAMSAP2
RPL27A	3.35e-31	-0.998348	0.916	0.886	7.85e-27	ECM-hi Fibs	RPL27A
SPAG9	3.48e-31	0.455815	0.696	0.335	8.15e-27	ECM-hi Fibs	SPAG9
NIPBL	3.57e-31	0.386432	0.569	0.239	8.37e-27	ECM-hi Fibs	NIPBL
FGFR1	3.72e-31	0.408849	0.588	0.251	8.73e-27	ECM-hi Fibs	FGFR1
ITGA11	3.96e-31	0.384856	0.328	0.097	9.28e-27	ECM-hi Fibs	ITGA11
NACA	4.28e-31	0.471887	0.991	0.831	1e-26	ECM-hi Fibs	NACA
IRAK3	4.4e-31	0.343376	0.315	0.09	1.03e-26	ECM-hi Fibs	IRAK3
FGFR1OP2	5.34e-31	0.4355	0.597	0.267	1.25e-26	ECM-hi Fibs	FGFR1OP2
PDE4DIP	5.74e-31	0.271301	0.487	0.178	1.34e-26	ECM-hi Fibs	PDE4DIP
GTF2I	6.25e-31	0.404857	0.657	0.295	1.47e-26	ECM-hi Fibs	GTF2I
MBNL1	7.06e-31	0.460523	0.651	0.307	1.66e-26	ECM-hi Fibs	MBNL1
SPTLC2	7.34e-31	0.266919	0.274	0.07	1.72e-26	ECM-hi Fibs	SPTLC2
ERC1	1.07e-30	0.283214	0.39	0.129	2.5e-26	ECM-hi Fibs	ERC1
HECTD1	1.08e-30	0.417906	0.537	0.224	2.53e-26	ECM-hi Fibs	HECTD1
CYGB	1.12e-30	0.310287	0.55	0.221	2.63e-26	ECM-hi Fibs	CYGB
BTN3A2	1.2e-30	0.29245	0.287	0.077	2.81e-26	ECM-hi Fibs	BTN3A2
HOOK3	1.53e-30	0.383478	0.573	0.24	3.58e-26	ECM-hi Fibs	HOOK3
ATL3	1.56e-30	0.321921	0.42	0.147	3.65e-26	ECM-hi Fibs	ATL3
SESTD1	1.58e-30	0.324154	0.349	0.11	3.7e-26	ECM-hi Fibs	SESTD1
TMF1	1.58e-30	0.379986	0.55	0.231	3.7e-26	ECM-hi Fibs	TMF1
KIDINS220	1.64e-30	0.331434	0.534	0.218	3.85e-26	ECM-hi Fibs	KIDINS220
RBM26	1.97e-30	0.305454	0.461	0.17	4.61e-26	ECM-hi Fibs	RBM26
KRAS	2.41e-30	0.323967	0.399	0.135	5.64e-26	ECM-hi Fibs	KRAS
MYO9A	2.42e-30	0.366701	0.491	0.192	5.66e-26	ECM-hi Fibs	MYO9A
CCNY	2.63e-30	0.320156	0.325	0.099	6.17e-26	ECM-hi Fibs	CCNY
TRAK2	2.79e-30	0.314349	0.278	0.074	6.54e-26	ECM-hi Fibs	TRAK2
DNAJC10	3.19e-30	0.333725	0.478	0.18	7.47e-26	ECM-hi Fibs	DNAJC10
ANP32B	3.19e-30	0.46172	0.698	0.337	7.48e-26	ECM-hi Fibs	ANP32B
ACTR2	3.47e-30	0.373007	0.571	0.243	8.13e-26	ECM-hi Fibs	ACTR2
CDC42BPB	4.26e-30	0.377856	0.381	0.132	9.98e-26	ECM-hi Fibs	CDC42BPB
CLIC4	5.4e-30	0.448901	0.612	0.273	1.27e-25	ECM-hi Fibs	CLIC4
MAP9	6.04e-30	0.359408	0.386	0.134	1.42e-25	ECM-hi Fibs	MAP9
DACT1	6.15e-30	0.339991	0.323	0.098	1.44e-25	ECM-hi Fibs	DACT1
RPL7	6.16e-30	-0.886133	0.987	0.933	1.44e-25	ECM-hi Fibs	RPL7
KDM5A	6.21e-30	0.387503	0.478	0.188	1.46e-25	ECM-hi Fibs	KDM5A
SPARC	6.28e-30	0.638848	0.929	0.666	1.47e-25	ECM-hi Fibs	SPARC
ASPN	6.41e-30	0.450451	0.623	0.289	1.5e-25	ECM-hi Fibs	ASPN
MARVELD1	6.71e-30	0.29512	0.291	0.08	1.57e-25	ECM-hi Fibs	MARVELD1
KIF5B	6.89e-30	0.41141	0.713	0.345	1.62e-25	ECM-hi Fibs	KIF5B
COL15A1	7.49e-30	0.421656	0.519	0.216	1.76e-25	ECM-hi Fibs	COL15A1
EPRS	7.51e-30	0.356533	0.407	0.145	1.76e-25	ECM-hi Fibs	EPRS
AIDA	7.57e-30	0.367143	0.39	0.135	1.77e-25	ECM-hi Fibs	AIDA
CU633967.1	8.35e-30	0.265382	0.379	0.125	1.96e-25	ECM-hi Fibs	CU633967.1
NABP1	9.02e-30	-1.02986	0.647	0.783	2.11e-25	ECM-hi Fibs	NABP1
2025-09-07	9.27e-30	0.47325	0.976	0.74	2.17e-25	ECM-hi Fibs	2025-09-07
CARMIL1	1.06e-29	0.251245	0.351	0.11	2.5e-25	ECM-hi Fibs	CARMIL1
NSD3	1.08e-29	0.364507	0.584	0.246	2.53e-25	ECM-hi Fibs	NSD3
WNK1	1.5e-29	0.333501	0.463	0.175	3.51e-25	ECM-hi Fibs	WNK1
ADGRF5	1.66e-29	0.6892	0.349	0.119	3.88e-25	ECM-hi Fibs	ADGRF5
CDC5L	1.77e-29	0.333961	0.468	0.178	4.14e-25	ECM-hi Fibs	CDC5L
TRAM2	1.84e-29	0.298288	0.306	0.09	4.32e-25	ECM-hi Fibs	TRAM2
ITGB1BP1	1.88e-29	0.334459	0.591	0.249	4.41e-25	ECM-hi Fibs	ITGB1BP1
NDRG1	2.53e-29	0.370012	0.537	0.224	5.93e-25	ECM-hi Fibs	NDRG1
WTIP	2.54e-29	0.297159	0.345	0.11	5.96e-25	ECM-hi Fibs	WTIP
CDK2AP1	2.56e-29	0.304951	0.429	0.156	5.99e-25	ECM-hi Fibs	CDK2AP1
LXN	2.57e-29	0.51018	0.405	0.147	6.03e-25	ECM-hi Fibs	LXN
SNX6	2.67e-29	0.363107	0.565	0.242	6.26e-25	ECM-hi Fibs	SNX6
FRZB	2.92e-29	0.544691	0.909	0.564	6.83e-25	ECM-hi Fibs	FRZB
TLN2	2.92e-29	0.299393	0.254	0.064	6.85e-25	ECM-hi Fibs	TLN2
ADD3	2.96e-29	0.398191	0.593	0.263	6.94e-25	ECM-hi Fibs	ADD3
CD81	3.26e-29	0.401279	0.983	0.644	7.63e-25	ECM-hi Fibs	CD81
CASK	3.38e-29	0.290127	0.259	0.067	7.92e-25	ECM-hi Fibs	CASK
TMEM47	3.6e-29	0.328447	0.53	0.219	8.45e-25	ECM-hi Fibs	TMEM47
JAK1	3.7e-29	0.437284	0.716	0.352	8.68e-25	ECM-hi Fibs	JAK1
FP236241.1	3.72e-29	0.26454	0.371	0.123	8.72e-25	ECM-hi Fibs	FP236241.1
PELO	3.93e-29	0.457106	0.588	0.262	9.22e-25	ECM-hi Fibs	PELO
SNTB2	3.96e-29	0.298804	0.397	0.138	9.28e-25	ECM-hi Fibs	SNTB2
PINK1	4.43e-29	0.281295	0.381	0.129	1.04e-24	ECM-hi Fibs	PINK1
KIAA1551	4.9e-29	0.398045	0.504	0.205	1.15e-24	ECM-hi Fibs	KIAA1551
GXYLT2	6.04e-29	0.291453	0.261	0.069	1.42e-24	ECM-hi Fibs	GXYLT2
BICC1	6.32e-29	0.340601	0.582	0.253	1.48e-24	ECM-hi Fibs	BICC1
ZNF292	6.52e-29	0.403857	0.537	0.225	1.53e-24	ECM-hi Fibs	ZNF292
RRBP1	6.53e-29	0.432251	0.772	0.396	1.53e-24	ECM-hi Fibs	RRBP1
PABPC4	6.82e-29	0.318804	0.409	0.146	1.6e-24	ECM-hi Fibs	PABPC4
PDS5B	7.56e-29	0.3677	0.496	0.2	1.77e-24	ECM-hi Fibs	PDS5B
DDX17	7.89e-29	0.484186	0.959	0.59	1.85e-24	ECM-hi Fibs	DDX17
DKK3	8.81e-29	0.452625	0.649	0.31	2.07e-24	ECM-hi Fibs	DKK3
ADRA2A	1.04e-28	0.489831	0.263	0.073	2.44e-24	ECM-hi Fibs	ADRA2A
HTATSF1	1.05e-28	0.360309	0.438	0.167	2.47e-24	ECM-hi Fibs	HTATSF1
VPS35	1.1e-28	0.313654	0.47	0.183	2.57e-24	ECM-hi Fibs	VPS35
UCHL1	1.16e-28	0.306379	0.276	0.077	2.72e-24	ECM-hi Fibs	UCHL1
SMAD7	1.36e-28	0.285554	0.338	0.109	3.19e-24	ECM-hi Fibs	SMAD7
ZMYM4	1.68e-28	0.314399	0.427	0.159	3.93e-24	ECM-hi Fibs	ZMYM4
PTN	1.69e-28	0.49966	0.961	0.658	3.97e-24	ECM-hi Fibs	PTN
UBTF	1.72e-28	0.350678	0.491	0.198	4.03e-24	ECM-hi Fibs	UBTF
BBX	1.78e-28	0.382875	0.647	0.3	4.16e-24	ECM-hi Fibs	BBX
CREB3L2	1.79e-28	0.359601	0.541	0.229	4.19e-24	ECM-hi Fibs	CREB3L2
SRPK2	1.83e-28	0.260976	0.366	0.125	4.3e-24	ECM-hi Fibs	SRPK2
GIGYF2	1.84e-28	0.355151	0.422	0.157	4.32e-24	ECM-hi Fibs	GIGYF2
TMEM87A	1.89e-28	0.317449	0.571	0.249	4.43e-24	ECM-hi Fibs	TMEM87A
ASPH	1.94e-28	0.317717	0.647	0.289	4.55e-24	ECM-hi Fibs	ASPH
PAK2	2.31e-28	0.348643	0.498	0.205	5.42e-24	ECM-hi Fibs	PAK2
TNXB	2.55e-28	0.346152	0.489	0.2	5.99e-24	ECM-hi Fibs	TNXB
RBFOX2	2.6e-28	0.362192	0.502	0.205	6.11e-24	ECM-hi Fibs	RBFOX2
IGHG1	2.8e-28	-1.83811	0.119	0.352	6.56e-24	ECM-hi Fibs	IGHG1
PAPLN	2.82e-28	0.314212	0.263	0.071	6.6e-24	ECM-hi Fibs	PAPLN
RAD21	2.83e-28	0.392229	0.556	0.242	6.65e-24	ECM-hi Fibs	RAD21
HOPX	3.18e-28	0.49363	0.537	0.237	7.46e-24	ECM-hi Fibs	HOPX
OSBPL1A	3.23e-28	0.348503	0.489	0.197	7.57e-24	ECM-hi Fibs	OSBPL1A
DMD	3.26e-28	0.318174	0.302	0.09	7.65e-24	ECM-hi Fibs	DMD
ANO6	3.49e-28	0.269266	0.403	0.145	8.17e-24	ECM-hi Fibs	ANO6
NBPF19	3.49e-28	0.573535	0.593	0.294	8.19e-24	ECM-hi Fibs	NBPF19
FNIP2	3.49e-28	0.294568	0.297	0.087	8.19e-24	ECM-hi Fibs	FNIP2
CCDC85B	3.56e-28	0.401156	0.821	0.435	8.35e-24	ECM-hi Fibs	CCDC85B
WASL	4.08e-28	0.301076	0.552	0.232	9.58e-24	ECM-hi Fibs	WASL
KMT2C	4.27e-28	0.378337	0.474	0.192	1e-23	ECM-hi Fibs	KMT2C
SAMD9L	4.31e-28	0.326364	0.252	0.066	1.01e-23	ECM-hi Fibs	SAMD9L
FMNL3	4.39e-28	0.291508	0.263	0.071	1.03e-23	ECM-hi Fibs	FMNL3
DYNC1LI2	4.52e-28	0.389314	0.616	0.277	1.06e-23	ECM-hi Fibs	DYNC1LI2
DIXDC1	4.71e-28	0.330017	0.373	0.13	1.1e-23	ECM-hi Fibs	DIXDC1
PDE1A	5.17e-28	0.341808	0.379	0.132	1.21e-23	ECM-hi Fibs	PDE1A
HEG1	5.31e-28	0.345632	0.278	0.08	1.24e-23	ECM-hi Fibs	HEG1
NSD1	5.45e-28	0.303047	0.425	0.16	1.28e-23	ECM-hi Fibs	NSD1
ARHGEF26	5.45e-28	0.327002	0.269	0.075	1.28e-23	ECM-hi Fibs	ARHGEF26
EIF4G1	5.47e-28	0.312205	0.433	0.164	1.28e-23	ECM-hi Fibs	EIF4G1
TXNRD1	5.58e-28	0.383481	0.412	0.153	1.31e-23	ECM-hi Fibs	TXNRD1
RPL36A	5.66e-28	-1.0929	0.912	0.842	1.33e-23	ECM-hi Fibs	RPL36A
DLG1	6.4e-28	0.29123	0.317	0.099	1.5e-23	ECM-hi Fibs	DLG1
BAZ1B	6.63e-28	0.368885	0.515	0.215	1.56e-23	ECM-hi Fibs	BAZ1B
TRIM44	7.07e-28	0.395185	0.509	0.215	1.66e-23	ECM-hi Fibs	TRIM44
SCARB2	7.1e-28	0.354996	0.631	0.295	1.66e-23	ECM-hi Fibs	SCARB2
SP100	7.25e-28	0.375814	0.569	0.25	1.7e-23	ECM-hi Fibs	SP100
PJA2	8.42e-28	0.392922	0.716	0.356	1.97e-23	ECM-hi Fibs	PJA2
CLMN	9.05e-28	0.320394	0.304	0.091	2.12e-23	ECM-hi Fibs	CLMN
GOLGA2	9.27e-28	0.355676	0.558	0.248	2.17e-23	ECM-hi Fibs	GOLGA2
CLSTN1	9.29e-28	0.291411	0.468	0.181	2.18e-23	ECM-hi Fibs	CLSTN1
TRIOBP	9.6e-28	0.310137	0.416	0.156	2.25e-23	ECM-hi Fibs	TRIOBP
PSIP1	1.03e-27	0.383277	0.72	0.359	2.41e-23	ECM-hi Fibs	PSIP1
NRBP1	1.09e-27	0.25823	0.442	0.165	2.55e-23	ECM-hi Fibs	NRBP1
NCOR1	1.12e-27	0.367373	0.636	0.292	2.62e-23	ECM-hi Fibs	NCOR1
RPL30	1.18e-27	0.366461	0.994	0.933	2.77e-23	ECM-hi Fibs	RPL30
CBX1	1.19e-27	0.351294	0.388	0.14	2.79e-23	ECM-hi Fibs	CBX1
SEC24D	1.2e-27	0.26714	0.397	0.141	2.81e-23	ECM-hi Fibs	SEC24D
KIF3B	1.21e-27	0.261766	0.259	0.07	2.83e-23	ECM-hi Fibs	KIF3B
GLG1	1.27e-27	0.341382	0.703	0.334	2.97e-23	ECM-hi Fibs	GLG1
SPECC1L	1.33e-27	0.268578	0.397	0.142	3.13e-23	ECM-hi Fibs	SPECC1L
LINC01578	1.5e-27	0.369717	0.588	0.262	3.51e-23	ECM-hi Fibs	LINC01578
ZCRB1	1.82e-27	0.313545	0.509	0.21	4.26e-23	ECM-hi Fibs	ZCRB1
ANKRD17	1.87e-27	0.317964	0.377	0.133	4.39e-23	ECM-hi Fibs	ANKRD17
NIFK	2.01e-27	0.250021	0.399	0.142	4.7e-23	ECM-hi Fibs	NIFK
ZNF106	2.08e-27	0.358416	0.608	0.273	4.88e-23	ECM-hi Fibs	ZNF106
IGHG2	2.18e-27	-1.62703	0.093	0.326	5.1e-23	ECM-hi Fibs	IGHG2
UBE3A	2.61e-27	0.375461	0.571	0.258	6.11e-23	ECM-hi Fibs	UBE3A
AHI1	2.85e-27	0.337641	0.543	0.235	6.68e-23	ECM-hi Fibs	AHI1
TSC22D3	2.85e-27	0.475281	0.828	0.479	6.68e-23	ECM-hi Fibs	TSC22D3
CHD9	2.95e-27	0.394617	0.765	0.408	6.91e-23	ECM-hi Fibs	CHD9
IGFBP6	2.95e-27	0.415167	0.866	0.549	6.91e-23	ECM-hi Fibs	IGFBP6
PCM1	2.97e-27	0.375219	0.711	0.345	6.97e-23	ECM-hi Fibs	PCM1
AHCYL1	3e-27	0.390356	0.571	0.259	7.04e-23	ECM-hi Fibs	AHCYL1
JAG1	3.09e-27	0.333523	0.403	0.148	7.25e-23	ECM-hi Fibs	JAG1
PHLDB1	3.15e-27	0.356857	0.619	0.284	7.39e-23	ECM-hi Fibs	PHLDB1
FGD5-AS1	3.32e-27	0.320041	0.539	0.231	7.78e-23	ECM-hi Fibs	FGD5-AS1
DLC1	4.69e-27	0.401168	0.545	0.241	1.1e-22	ECM-hi Fibs	DLC1
ATRX	4.76e-27	0.444346	0.812	0.462	1.12e-22	ECM-hi Fibs	ATRX
ANXA1	5.14e-27	0.295704	0.89	0.522	1.2e-22	ECM-hi Fibs	ANXA1
PRRC2C	5.25e-27	0.407639	0.808	0.437	1.23e-22	ECM-hi Fibs	PRRC2C
BMPR2	5.44e-27	0.335141	0.513	0.219	1.28e-22	ECM-hi Fibs	BMPR2
ATP10D	5.53e-27	0.299687	0.494	0.201	1.3e-22	ECM-hi Fibs	ATP10D
MAN1A2	5.57e-27	0.306687	0.494	0.203	1.31e-22	ECM-hi Fibs	MAN1A2
PWWP2A	6.22e-27	0.280813	0.345	0.116	1.46e-22	ECM-hi Fibs	PWWP2A
PTPN11	7.49e-27	0.277074	0.349	0.119	1.76e-22	ECM-hi Fibs	PTPN11
TRIP12	7.67e-27	0.324453	0.481	0.195	1.8e-22	ECM-hi Fibs	TRIP12
TTC37	8.19e-27	0.283847	0.379	0.135	1.92e-22	ECM-hi Fibs	TTC37
XRN2	8.33e-27	0.322974	0.562	0.246	1.95e-22	ECM-hi Fibs	XRN2
MAGED1	8.96e-27	0.267268	0.362	0.126	2.1e-22	ECM-hi Fibs	MAGED1
HNRNPR	9.73e-27	0.400768	0.7	0.348	2.28e-22	ECM-hi Fibs	HNRNPR
CCL21	1.11e-26	-2.89568	0.164	0.392	2.59e-22	ECM-hi Fibs	CCL21
ARID1B	1.13e-26	0.336527	0.597	0.275	2.66e-22	ECM-hi Fibs	ARID1B
GNAS	1.14e-26	0.377907	0.92	0.548	2.67e-22	ECM-hi Fibs	GNAS
TAOK1	1.23e-26	0.323231	0.494	0.203	2.89e-22	ECM-hi Fibs	TAOK1
ZC3H13	1.29e-26	0.350501	0.644	0.302	3.03e-22	ECM-hi Fibs	ZC3H13
WAC	1.39e-26	0.335709	0.593	0.262	3.25e-22	ECM-hi Fibs	WAC
ZBED6	1.41e-26	0.290054	0.647	0.291	3.3e-22	ECM-hi Fibs	ZBED6
LAMC1	1.48e-26	0.331413	0.416	0.16	3.48e-22	ECM-hi Fibs	LAMC1
CYFIP1	2.21e-26	0.278256	0.407	0.154	5.19e-22	ECM-hi Fibs	CYFIP1
SMCHD1	2.22e-26	0.278237	0.558	0.242	5.21e-22	ECM-hi Fibs	SMCHD1
SSR3	2.25e-26	0.342773	0.724	0.367	5.28e-22	ECM-hi Fibs	SSR3
PRKCA	2.33e-26	0.323538	0.405	0.154	5.46e-22	ECM-hi Fibs	PRKCA
GOPC	2.35e-26	0.285175	0.461	0.186	5.51e-22	ECM-hi Fibs	GOPC
OIP5-AS1	2.38e-26	0.314227	0.468	0.19	5.59e-22	ECM-hi Fibs	OIP5-AS1
COL6A1	2.51e-26	0.426859	0.711	0.364	5.88e-22	ECM-hi Fibs	COL6A1
CCDC186	2.6e-26	0.330496	0.351	0.124	6.1e-22	ECM-hi Fibs	CCDC186
CCDC71L	2.75e-26	0.446226	0.498	0.216	6.45e-22	ECM-hi Fibs	CCDC71L
ZC3H11A	2.79e-26	0.281703	0.649	0.293	6.54e-22	ECM-hi Fibs	ZC3H11A
ZNF532	3.27e-26	0.291847	0.308	0.099	7.66e-22	ECM-hi Fibs	ZNF532
AHCTF1	3.34e-26	0.287573	0.356	0.124	7.83e-22	ECM-hi Fibs	AHCTF1
CEP57	3.45e-26	0.316465	0.45	0.18	8.09e-22	ECM-hi Fibs	CEP57
ATF7	3.65e-26	0.272888	0.317	0.104	8.56e-22	ECM-hi Fibs	ATF7
NES	3.7e-26	0.285749	0.39	0.143	8.67e-22	ECM-hi Fibs	NES
PPP2R5E	3.93e-26	0.264578	0.392	0.143	9.2e-22	ECM-hi Fibs	PPP2R5E
CAST	4e-26	0.376027	0.795	0.421	9.37e-22	ECM-hi Fibs	CAST
CKAP4	4.22e-26	0.276247	0.392	0.144	9.9e-22	ECM-hi Fibs	CKAP4
SFSWAP	4.37e-26	0.270298	0.356	0.124	1.02e-21	ECM-hi Fibs	SFSWAP
MSH6	4.74e-26	0.279234	0.267	0.077	1.11e-21	ECM-hi Fibs	MSH6
RAB13	4.95e-26	0.397205	0.655	0.319	1.16e-21	ECM-hi Fibs	RAB13
AKAP11	5.28e-26	0.334733	0.444	0.179	1.24e-21	ECM-hi Fibs	AKAP11
ABHD17A	5.45e-26	0.265785	0.347	0.119	1.28e-21	ECM-hi Fibs	ABHD17A
MORC3	6.23e-26	0.33289	0.407	0.156	1.46e-21	ECM-hi Fibs	MORC3
FAM13A	6.34e-26	0.31106	0.377	0.139	1.49e-21	ECM-hi Fibs	FAM13A
NPIPB5	6.55e-26	0.331139	0.627	0.289	1.54e-21	ECM-hi Fibs	NPIPB5
SNX18	6.63e-26	0.263742	0.272	0.08	1.55e-21	ECM-hi Fibs	SNX18
PGLS	6.78e-26	0.314259	0.539	0.235	1.59e-21	ECM-hi Fibs	PGLS
TMSB4X	7.07e-26	-0.560935	1	0.994	1.66e-21	ECM-hi Fibs	TMSB4X
SYNPO	7.57e-26	0.304408	0.379	0.139	1.78e-21	ECM-hi Fibs	SYNPO
ZBTB16	8.26e-26	0.32005	0.733	0.357	1.94e-21	ECM-hi Fibs	ZBTB16
EEF1A1	8.8e-26	0.355938	1	0.986	2.06e-21	ECM-hi Fibs	EEF1A1
NUMBL	9.32e-26	0.258	0.256	0.074	2.18e-21	ECM-hi Fibs	NUMBL
TPR	1.01e-25	0.371507	0.767	0.394	2.38e-21	ECM-hi Fibs	TPR
MPZL1	1.05e-25	0.338151	0.582	0.264	2.47e-21	ECM-hi Fibs	MPZL1
CD55	1.07e-25	0.267882	0.543	0.235	2.5e-21	ECM-hi Fibs	CD55
PMP22	1.07e-25	0.307083	0.631	0.294	2.51e-21	ECM-hi Fibs	PMP22
BRD4	1.07e-25	0.321408	0.578	0.261	2.51e-21	ECM-hi Fibs	BRD4
TEAD1	1.21e-25	0.301917	0.375	0.138	2.83e-21	ECM-hi Fibs	TEAD1
CEP350	1.36e-25	0.305212	0.476	0.198	3.19e-21	ECM-hi Fibs	CEP350
PKD2	1.47e-25	0.256529	0.418	0.159	3.46e-21	ECM-hi Fibs	PKD2
CFAP97	1.48e-25	0.332621	0.47	0.195	3.48e-21	ECM-hi Fibs	CFAP97
LARP1	1.59e-25	0.297191	0.392	0.148	3.72e-21	ECM-hi Fibs	LARP1
FHL3	1.63e-25	0.298254	0.291	0.092	3.81e-21	ECM-hi Fibs	FHL3
UBE2H	1.68e-25	0.334452	0.466	0.192	3.93e-21	ECM-hi Fibs	UBE2H
PCDH10	2.23e-25	0.405761	0.377	0.143	5.24e-21	ECM-hi Fibs	PCDH10
PURA	2.46e-25	0.340231	0.586	0.273	5.77e-21	ECM-hi Fibs	PURA
SRPX	2.49e-25	0.36209	0.461	0.193	5.83e-21	ECM-hi Fibs	SRPX
BACE1	2.49e-25	0.296432	0.297	0.097	5.84e-21	ECM-hi Fibs	BACE1
RPLP2	2.66e-25	-0.628785	0.974	0.938	6.23e-21	ECM-hi Fibs	RPLP2
MON2	2.67e-25	0.301877	0.384	0.143	6.27e-21	ECM-hi Fibs	MON2
LUZP1	2.68e-25	0.27312	0.401	0.151	6.28e-21	ECM-hi Fibs	LUZP1
SF3A3	2.82e-25	0.28837	0.334	0.116	6.62e-21	ECM-hi Fibs	SF3A3
ZNF652	3.05e-25	0.255651	0.351	0.124	7.16e-21	ECM-hi Fibs	ZNF652
MPHOSPH10	3.17e-25	0.274415	0.407	0.154	7.44e-21	ECM-hi Fibs	MPHOSPH10
LAMB2	3.36e-25	0.344861	0.716	0.363	7.88e-21	ECM-hi Fibs	LAMB2
NR1D2	3.38e-25	0.340399	0.468	0.197	7.91e-21	ECM-hi Fibs	NR1D2
SERBP1	3.38e-25	0.350254	0.802	0.433	7.92e-21	ECM-hi Fibs	SERBP1
TBC1D4	3.46e-25	0.257239	0.259	0.074	8.11e-21	ECM-hi Fibs	TBC1D4
DGKH	3.68e-25	0.310974	0.375	0.139	8.63e-21	ECM-hi Fibs	DGKH
TOP2B	3.88e-25	0.378456	0.489	0.213	9.11e-21	ECM-hi Fibs	TOP2B
CDK12	4.01e-25	0.311593	0.388	0.146	9.4e-21	ECM-hi Fibs	CDK12
PHF14	4.15e-25	0.341684	0.591	0.277	9.74e-21	ECM-hi Fibs	PHF14
DIDO1	5.25e-25	0.288813	0.325	0.113	1.23e-20	ECM-hi Fibs	DIDO1
PDGFC	5.31e-25	0.281618	0.263	0.077	1.25e-20	ECM-hi Fibs	PDGFC
IFITM3	5.85e-25	-0.616995	0.97	0.936	1.37e-20	ECM-hi Fibs	IFITM3
SNAI2	6.11e-25	0.270873	0.384	0.142	1.43e-20	ECM-hi Fibs	SNAI2
FOS	6.97e-25	-0.530041	0.886	0.963	1.64e-20	ECM-hi Fibs	FOS
ARHGAP42	7.26e-25	0.288706	0.297	0.097	1.7e-20	ECM-hi Fibs	ARHGAP42
PCDH18	8.32e-25	0.277968	0.381	0.145	1.95e-20	ECM-hi Fibs	PCDH18
PRRC2B	8.4e-25	0.28119	0.483	0.204	1.97e-20	ECM-hi Fibs	PRRC2B
ANP32E	8.55e-25	0.280776	0.461	0.19	2e-20	ECM-hi Fibs	ANP32E
CENPC	8.65e-25	0.28125	0.522	0.223	2.03e-20	ECM-hi Fibs	CENPC
OSBPL8	8.66e-25	0.3499	0.681	0.338	2.03e-20	ECM-hi Fibs	OSBPL8
SH3BGRL3	9.04e-25	0.429766	0.634	0.319	2.12e-20	ECM-hi Fibs	SH3BGRL3
FOXO1	9.16e-25	0.306337	0.3	0.099	2.15e-20	ECM-hi Fibs	FOXO1
FAT4	1.01e-24	0.314406	0.267	0.082	2.36e-20	ECM-hi Fibs	FAT4
AFDN	1.01e-24	0.294605	0.304	0.101	2.37e-20	ECM-hi Fibs	AFDN
SFT2D2	1.02e-24	0.278474	0.403	0.157	2.39e-20	ECM-hi Fibs	SFT2D2
ASH1L	1.02e-24	0.390279	0.75	0.397	2.4e-20	ECM-hi Fibs	ASH1L
NOL8	1.03e-24	0.31036	0.317	0.108	2.4e-20	ECM-hi Fibs	NOL8
LRP6	1.08e-24	0.275453	0.304	0.101	2.52e-20	ECM-hi Fibs	LRP6
PRPF40A	1.17e-24	0.332287	0.554	0.251	2.75e-20	ECM-hi Fibs	PRPF40A
PLEC	1.3e-24	0.276969	0.442	0.178	3.04e-20	ECM-hi Fibs	PLEC
USP46	1.34e-24	0.332093	0.254	0.077	3.15e-20	ECM-hi Fibs	USP46
RIF1	1.48e-24	0.269277	0.528	0.229	3.48e-20	ECM-hi Fibs	RIF1
CTCF	1.56e-24	0.254506	0.39	0.148	3.66e-20	ECM-hi Fibs	CTCF
CREBBP	1.63e-24	0.265926	0.392	0.15	3.81e-20	ECM-hi Fibs	CREBBP
MLEC	1.64e-24	0.301604	0.494	0.214	3.85e-20	ECM-hi Fibs	MLEC
AC074117.1	1.74e-24	-1.20266	0.504	0.609	4.08e-20	ECM-hi Fibs	AC074117.1
PMEPA1	1.84e-24	0.374066	0.416	0.17	4.32e-20	ECM-hi Fibs	PMEPA1
NCL	1.88e-24	0.428439	0.901	0.565	4.42e-20	ECM-hi Fibs	NCL
SMARCC1	1.99e-24	0.296133	0.3	0.102	4.66e-20	ECM-hi Fibs	SMARCC1
KLF7	2.14e-24	0.287517	0.377	0.143	5.03e-20	ECM-hi Fibs	KLF7
THRA	2.23e-24	0.296071	0.422	0.169	5.23e-20	ECM-hi Fibs	THRA
RPL37A	2.23e-24	-0.713244	0.961	0.918	5.24e-20	ECM-hi Fibs	RPL37A
DHX9	2.37e-24	0.287604	0.442	0.178	5.56e-20	ECM-hi Fibs	DHX9
ICE1	2.66e-24	0.257943	0.302	0.1	6.24e-20	ECM-hi Fibs	ICE1
EIF4B	2.8e-24	0.438919	0.823	0.476	6.56e-20	ECM-hi Fibs	EIF4B
PDCD6IP	2.8e-24	0.263327	0.453	0.188	6.57e-20	ECM-hi Fibs	PDCD6IP
NUCB2	2.85e-24	0.326908	0.575	0.265	6.67e-20	ECM-hi Fibs	NUCB2
CLINT1	2.95e-24	0.26176	0.407	0.158	6.91e-20	ECM-hi Fibs	CLINT1
MSN	3.05e-24	0.41158	0.537	0.251	7.15e-20	ECM-hi Fibs	MSN
EVL	3.15e-24	0.288494	0.379	0.143	7.38e-20	ECM-hi Fibs	EVL
TPM2	3.23e-24	0.500496	0.948	0.692	7.58e-20	ECM-hi Fibs	TPM2
XPO1	3.5e-24	0.254602	0.414	0.162	8.21e-20	ECM-hi Fibs	XPO1
EIF3B	3.78e-24	0.300836	0.347	0.128	8.85e-20	ECM-hi Fibs	EIF3B
ZBTB7A	4.12e-24	0.302897	0.448	0.187	9.66e-20	ECM-hi Fibs	ZBTB7A
COL4A3BP	4.32e-24	0.297352	0.459	0.193	1.01e-19	ECM-hi Fibs	COL4A3BP
SRPRA	4.59e-24	0.266895	0.481	0.204	1.08e-19	ECM-hi Fibs	SRPRA
SNX13	4.63e-24	0.25213	0.341	0.121	1.09e-19	ECM-hi Fibs	SNX13
SETBP1	4.86e-24	0.325313	0.552	0.253	1.14e-19	ECM-hi Fibs	SETBP1
IL6ST	4.91e-24	0.441164	0.86	0.51	1.15e-19	ECM-hi Fibs	IL6ST
CDC40	4.94e-24	0.269264	0.429	0.174	1.16e-19	ECM-hi Fibs	CDC40
KMT2A	4.99e-24	0.299912	0.659	0.321	1.17e-19	ECM-hi Fibs	KMT2A
ACIN1	5e-24	0.25533	0.438	0.175	1.17e-19	ECM-hi Fibs	ACIN1
MAN1A1	5.66e-24	0.288618	0.351	0.128	1.33e-19	ECM-hi Fibs	MAN1A1
NUCKS1	5.97e-24	0.403641	0.931	0.636	1.4e-19	ECM-hi Fibs	NUCKS1
MED13	6.25e-24	0.290551	0.407	0.162	1.47e-19	ECM-hi Fibs	MED13
BGN	6.32e-24	0.429222	0.862	0.529	1.48e-19	ECM-hi Fibs	BGN
PREX2	6.36e-24	0.324652	0.306	0.105	1.49e-19	ECM-hi Fibs	PREX2
CFAP36	9.14e-24	0.274726	0.375	0.145	2.14e-19	ECM-hi Fibs	CFAP36
TMPO	9.29e-24	0.270445	0.401	0.157	2.18e-19	ECM-hi Fibs	TMPO
DICER1	1.04e-23	0.293341	0.45	0.19	2.44e-19	ECM-hi Fibs	DICER1
NSA2	1.07e-23	0.30648	0.53	0.24	2.52e-19	ECM-hi Fibs	NSA2
GUCY1B1	1.38e-23	0.268399	0.336	0.121	3.23e-19	ECM-hi Fibs	GUCY1B1
GNB1	1.38e-23	0.285742	0.472	0.205	3.23e-19	ECM-hi Fibs	GNB1
EHBP1	1.54e-23	0.295213	0.377	0.145	3.61e-19	ECM-hi Fibs	EHBP1
REST	1.75e-23	0.276492	0.394	0.155	4.11e-19	ECM-hi Fibs	REST
FZD1	1.99e-23	0.282375	0.317	0.11	4.66e-19	ECM-hi Fibs	FZD1
CASC4	2.09e-23	0.300006	0.504	0.225	4.89e-19	ECM-hi Fibs	CASC4
SMC3	2.15e-23	0.324684	0.519	0.237	5.03e-19	ECM-hi Fibs	SMC3
FGD6	2.17e-23	0.280285	0.252	0.076	5.08e-19	ECM-hi Fibs	FGD6
RDH11	2.26e-23	0.28372	0.343	0.126	5.31e-19	ECM-hi Fibs	RDH11
HLTF	2.44e-23	0.3076	0.392	0.159	5.72e-19	ECM-hi Fibs	HLTF
FOXP1	2.53e-23	0.270712	0.558	0.253	5.93e-19	ECM-hi Fibs	FOXP1
CCDC50	2.65e-23	0.325019	0.61	0.296	6.21e-19	ECM-hi Fibs	CCDC50
NR3C1	2.74e-23	0.367226	0.683	0.349	6.43e-19	ECM-hi Fibs	NR3C1
SECISBP2L	2.86e-23	0.28462	0.379	0.148	6.7e-19	ECM-hi Fibs	SECISBP2L
SPEN	3.04e-23	0.324346	0.513	0.233	7.12e-19	ECM-hi Fibs	SPEN
SP3	3.23e-23	0.319735	0.392	0.158	7.57e-19	ECM-hi Fibs	SP3
ASCC3	3.32e-23	0.252006	0.289	0.096	7.79e-19	ECM-hi Fibs	ASCC3
IGFBP4	3.48e-23	0.598117	0.92	0.652	8.16e-19	ECM-hi Fibs	IGFBP4
KAT6A	3.57e-23	0.264212	0.397	0.158	8.38e-19	ECM-hi Fibs	KAT6A
USP34	3.64e-23	0.288778	0.517	0.232	8.54e-19	ECM-hi Fibs	USP34
CUL3	3.77e-23	0.315209	0.429	0.181	8.84e-19	ECM-hi Fibs	CUL3
IBTK	3.87e-23	0.313024	0.349	0.131	9.07e-19	ECM-hi Fibs	IBTK
PAM	3.97e-23	0.27461	0.483	0.212	9.31e-19	ECM-hi Fibs	PAM
EIF3A	4.15e-23	0.342053	0.672	0.339	9.73e-19	ECM-hi Fibs	EIF3A
REV1	4.37e-23	0.280178	0.39	0.151	1.02e-18	ECM-hi Fibs	REV1
ZFHX3	4.84e-23	0.253427	0.366	0.14	1.14e-18	ECM-hi Fibs	ZFHX3
TMEM131	4.85e-23	0.288019	0.317	0.113	1.14e-18	ECM-hi Fibs	TMEM131
HUWE1	4.91e-23	0.285498	0.409	0.168	1.15e-18	ECM-hi Fibs	HUWE1
ATF7IP	5.13e-23	0.262605	0.39	0.153	1.2e-18	ECM-hi Fibs	ATF7IP
TOP1	5.57e-23	0.327658	0.634	0.31	1.31e-18	ECM-hi Fibs	TOP1
CALR	6.04e-23	0.305212	0.847	0.517	1.42e-18	ECM-hi Fibs	CALR
ADH1B	7e-23	-1.10182	0.558	0.666	1.64e-18	ECM-hi Fibs	ADH1B
SLC25A36	7.1e-23	0.295127	0.504	0.227	1.66e-18	ECM-hi Fibs	SLC25A36
POLR1D	7.24e-23	0.270004	0.504	0.221	1.7e-18	ECM-hi Fibs	POLR1D
NOTCH2	7.29e-23	0.316031	0.466	0.206	1.71e-18	ECM-hi Fibs	NOTCH2
SAMD9	7.83e-23	0.280839	0.341	0.125	1.84e-18	ECM-hi Fibs	SAMD9
JMY	8.31e-23	0.282094	0.254	0.08	1.95e-18	ECM-hi Fibs	JMY
SLAIN2	8.42e-23	0.304762	0.349	0.133	1.97e-18	ECM-hi Fibs	SLAIN2
SCFD1	8.82e-23	0.255049	0.42	0.174	2.07e-18	ECM-hi Fibs	SCFD1
PUM1	9.31e-23	0.291667	0.438	0.185	2.18e-18	ECM-hi Fibs	PUM1
HSP90AA1	1.02e-22	0.697802	0.968	0.8	2.4e-18	ECM-hi Fibs	HSP90AA1
TNRC18	1.12e-22	0.267102	0.345	0.129	2.64e-18	ECM-hi Fibs	TNRC18
CANX	1.19e-22	0.380959	0.784	0.437	2.79e-18	ECM-hi Fibs	CANX
G3BP2	1.23e-22	0.31978	0.522	0.239	2.9e-18	ECM-hi Fibs	G3BP2
RAB22A	1.28e-22	0.268521	0.334	0.123	2.99e-18	ECM-hi Fibs	RAB22A
CALCOCO2	1.31e-22	0.279695	0.625	0.302	3.08e-18	ECM-hi Fibs	CALCOCO2
ANTXR2	1.37e-22	0.309602	0.597	0.29	3.2e-18	ECM-hi Fibs	ANTXR2
MYLK	1.46e-22	0.532406	0.853	0.578	3.43e-18	ECM-hi Fibs	MYLK
RBM25	1.52e-22	0.32128	0.75	0.395	3.56e-18	ECM-hi Fibs	RBM25
RSF1	1.91e-22	0.331288	0.616	0.31	4.49e-18	ECM-hi Fibs	RSF1
TBL1XR1	1.97e-22	0.279352	0.496	0.221	4.63e-18	ECM-hi Fibs	TBL1XR1
ARL6IP5	2.04e-22	0.372135	0.812	0.479	4.78e-18	ECM-hi Fibs	ARL6IP5
MFAP1	2.07e-22	0.270225	0.297	0.103	4.86e-18	ECM-hi Fibs	MFAP1
PLA2G12A	2.13e-22	0.254114	0.308	0.11	4.99e-18	ECM-hi Fibs	PLA2G12A
CHD3	2.16e-22	0.284327	0.483	0.212	5.06e-18	ECM-hi Fibs	CHD3
SPIRE1	2.23e-22	0.259083	0.272	0.09	5.24e-18	ECM-hi Fibs	SPIRE1
SMAD5	2.26e-22	0.261862	0.468	0.2	5.31e-18	ECM-hi Fibs	SMAD5
BLOC1S6	2.52e-22	0.385578	0.787	0.454	5.9e-18	ECM-hi Fibs	BLOC1S6
KDM5B	2.63e-22	0.284554	0.453	0.197	6.16e-18	ECM-hi Fibs	KDM5B
UBXN4	2.68e-22	0.343234	0.825	0.46	6.29e-18	ECM-hi Fibs	UBXN4
CLCN3	2.8e-22	0.254737	0.319	0.116	6.56e-18	ECM-hi Fibs	CLCN3
ZMYND11	2.83e-22	0.307396	0.444	0.193	6.63e-18	ECM-hi Fibs	ZMYND11
ATXN7L3B	2.94e-22	0.282475	0.431	0.185	6.9e-18	ECM-hi Fibs	ATXN7L3B
CCDC144B	2.99e-22	0.253094	0.353	0.134	7.02e-18	ECM-hi Fibs	CCDC144B
LMCD1	3.14e-22	0.286665	0.448	0.193	7.36e-18	ECM-hi Fibs	LMCD1
DOCK7	3.39e-22	0.252668	0.269	0.088	7.95e-18	ECM-hi Fibs	DOCK7
INHBA	4.28e-22	0.306081	0.343	0.129	1e-17	ECM-hi Fibs	INHBA
KAT6B	4.67e-22	0.302245	0.593	0.294	1.1e-17	ECM-hi Fibs	KAT6B
ARCN1	4.77e-22	0.294836	0.392	0.162	1.12e-17	ECM-hi Fibs	ARCN1
OSBP	5.03e-22	0.262831	0.278	0.094	1.18e-17	ECM-hi Fibs	OSBP
EMILIN1	5.1e-22	0.364037	0.806	0.479	1.2e-17	ECM-hi Fibs	EMILIN1
AKT3	5.24e-22	0.28139	0.394	0.162	1.23e-17	ECM-hi Fibs	AKT3
EIF5	6.38e-22	0.33626	0.744	0.413	1.5e-17	ECM-hi Fibs	EIF5
PTAR1	6.49e-22	0.287538	0.272	0.091	1.52e-17	ECM-hi Fibs	PTAR1
YES1	6.54e-22	0.270394	0.308	0.112	1.53e-17	ECM-hi Fibs	YES1
NEXN	6.96e-22	0.378354	0.679	0.362	1.63e-17	ECM-hi Fibs	NEXN
DIAPH2	7.23e-22	0.308976	0.323	0.121	1.7e-17	ECM-hi Fibs	DIAPH2
SMARCA5	7.53e-22	0.341894	0.642	0.329	1.77e-17	ECM-hi Fibs	SMARCA5
ABI3BP	7.56e-22	0.33125	0.616	0.312	1.77e-17	ECM-hi Fibs	ABI3BP
H3F3B	7.67e-22	-0.495156	0.994	0.951	1.8e-17	ECM-hi Fibs	H3F3B
HADHA	8.02e-22	0.275107	0.623	0.305	1.88e-17	ECM-hi Fibs	HADHA
SLFN5	8.48e-22	0.317215	0.332	0.126	1.99e-17	ECM-hi Fibs	SLFN5
MIER1	9.53e-22	0.279909	0.522	0.242	2.23e-17	ECM-hi Fibs	MIER1
RCN1	9.73e-22	0.255331	0.657	0.323	2.28e-17	ECM-hi Fibs	RCN1
MCFD2	9.83e-22	0.266309	0.489	0.219	2.3e-17	ECM-hi Fibs	MCFD2
FLRT2	1.01e-21	0.262558	0.409	0.172	2.37e-17	ECM-hi Fibs	FLRT2
KDM1A	1.16e-21	0.251669	0.295	0.104	2.72e-17	ECM-hi Fibs	KDM1A
SETD2	1.22e-21	0.250201	0.431	0.184	2.87e-17	ECM-hi Fibs	SETD2
QKI	1.9e-21	0.325577	0.597	0.291	4.46e-17	ECM-hi Fibs	QKI
UBE2G2	2.07e-21	0.329544	0.349	0.139	4.85e-17	ECM-hi Fibs	UBE2G2
REXO2	2.11e-21	0.271589	0.662	0.338	4.95e-17	ECM-hi Fibs	REXO2
SH3GLB1	2.18e-21	0.273506	0.504	0.232	5.11e-17	ECM-hi Fibs	SH3GLB1
CRYBG3	2.35e-21	0.314983	0.319	0.12	5.51e-17	ECM-hi Fibs	CRYBG3
PARVA	2.46e-21	0.251555	0.545	0.254	5.78e-17	ECM-hi Fibs	PARVA
PBX1	2.5e-21	0.282609	0.694	0.364	5.87e-17	ECM-hi Fibs	PBX1
CDK13	2.8e-21	0.253265	0.534	0.251	6.56e-17	ECM-hi Fibs	CDK13
IDS	2.8e-21	0.260884	0.638	0.315	6.57e-17	ECM-hi Fibs	IDS
ARPC2	3.15e-21	0.385897	0.778	0.455	7.4e-17	ECM-hi Fibs	ARPC2
KMT2B	3.48e-21	0.297451	0.254	0.084	8.16e-17	ECM-hi Fibs	KMT2B
NCKAP1	3.76e-21	0.298262	0.453	0.202	8.81e-17	ECM-hi Fibs	NCKAP1
AKAP9	4.03e-21	0.368029	0.672	0.362	9.45e-17	ECM-hi Fibs	AKAP9
IGBP1	4.48e-21	0.298301	0.476	0.219	1.05e-16	ECM-hi Fibs	IGBP1
NR2F1	4.57e-21	0.36835	0.948	0.682	1.07e-16	ECM-hi Fibs	NR2F1
CAPN2	4.58e-21	0.287787	0.515	0.243	1.07e-16	ECM-hi Fibs	CAPN2
GNAQ	4.89e-21	0.256784	0.42	0.178	1.15e-16	ECM-hi Fibs	GNAQ
IGHA1	7.37e-21	-0.341717	0.181	0.362	1.73e-16	ECM-hi Fibs	IGHA1
IRF2BP2	7.71e-21	0.292857	0.614	0.309	1.81e-16	ECM-hi Fibs	IRF2BP2
PKM	8.95e-21	0.312078	0.675	0.36	2.1e-16	ECM-hi Fibs	PKM
DDX6	9.9e-21	0.272509	0.476	0.217	2.32e-16	ECM-hi Fibs	DDX6
RPS25	1.02e-20	-0.512864	0.966	0.936	2.4e-16	ECM-hi Fibs	RPS25
VGLL4	1.04e-20	0.295506	0.435	0.191	2.45e-16	ECM-hi Fibs	VGLL4
AC026362.1	1.11e-20	0.262792	0.537	0.248	2.61e-16	ECM-hi Fibs	AC026362.1
COL4A4	1.46e-20	0.377792	0.649	0.354	3.43e-16	ECM-hi Fibs	COL4A4
UFL1	1.46e-20	0.259979	0.444	0.194	3.43e-16	ECM-hi Fibs	UFL1
NUMA1	1.48e-20	0.276114	0.476	0.216	3.46e-16	ECM-hi Fibs	NUMA1
CLTC	1.64e-20	0.267101	0.554	0.265	3.85e-16	ECM-hi Fibs	CLTC
PDGFRA	1.67e-20	0.314081	0.808	0.464	3.91e-16	ECM-hi Fibs	PDGFRA
FSTL1	1.69e-20	0.290491	0.724	0.394	3.95e-16	ECM-hi Fibs	FSTL1
RPS6	1.75e-20	-0.565164	0.989	0.961	4.1e-16	ECM-hi Fibs	RPS6
CFI	2.22e-20	0.293185	0.446	0.205	5.21e-16	ECM-hi Fibs	CFI
SEC11A	2.34e-20	0.294666	0.756	0.413	5.49e-16	ECM-hi Fibs	SEC11A
SYNE1	2.39e-20	0.279653	0.819	0.453	5.61e-16	ECM-hi Fibs	SYNE1
SENP6	2.52e-20	0.251619	0.567	0.277	5.92e-16	ECM-hi Fibs	SENP6
SOCS3	2.92e-20	-1.09824	0.412	0.595	6.85e-16	ECM-hi Fibs	SOCS3
FCHO2	3.16e-20	0.260402	0.28	0.101	7.41e-16	ECM-hi Fibs	FCHO2
NEDD4	3.41e-20	0.333394	0.662	0.345	7.99e-16	ECM-hi Fibs	NEDD4
DHX29	4.26e-20	0.273684	0.418	0.185	9.98e-16	ECM-hi Fibs	DHX29
ZFR	4.46e-20	0.258149	0.414	0.179	1.05e-15	ECM-hi Fibs	ZFR
TPM3	4.52e-20	0.298173	0.485	0.228	1.06e-15	ECM-hi Fibs	TPM3
JUN	4.7e-20	-0.563771	0.873	0.926	1.1e-15	ECM-hi Fibs	JUN
CSDE1	5.12e-20	0.367041	0.8	0.483	1.2e-15	ECM-hi Fibs	CSDE1
RPL35A	5.52e-20	-0.49621	0.985	0.965	1.29e-15	ECM-hi Fibs	RPL35A
APP	5.71e-20	0.39033	0.819	0.509	1.34e-15	ECM-hi Fibs	APP
EP300	6.06e-20	0.265473	0.407	0.178	1.42e-15	ECM-hi Fibs	EP300
MATR3.1	6.41e-20	0.278122	0.784	0.419	1.5e-15	ECM-hi Fibs	MATR3.1
TXNIP	6.77e-20	0.439786	0.914	0.645	1.59e-15	ECM-hi Fibs	TXNIP
TGFB1	7.36e-20	0.297862	0.306	0.118	1.73e-15	ECM-hi Fibs	TGFB1
ACSS3	7.52e-20	0.265922	0.297	0.112	1.76e-15	ECM-hi Fibs	ACSS3
ADAMTS5	7.65e-20	0.31238	0.272	0.099	1.79e-15	ECM-hi Fibs	ADAMTS5
CHST12	7.69e-20	-1.02335	0.679	0.744	1.8e-15	ECM-hi Fibs	CHST12
HP1BP3	7.73e-20	0.320223	0.728	0.422	1.81e-15	ECM-hi Fibs	HP1BP3
STXBP4	7.84e-20	0.252592	0.276	0.099	1.84e-15	ECM-hi Fibs	STXBP4
KMT5B	9.75e-20	0.261883	0.377	0.161	2.29e-15	ECM-hi Fibs	KMT5B
GABPA	1.4e-19	0.267729	0.289	0.108	3.28e-15	ECM-hi Fibs	GABPA
ZNF37A	1.51e-19	0.323726	0.379	0.166	3.53e-15	ECM-hi Fibs	ZNF37A
NRP1	1.7e-19	0.379615	0.815	0.499	3.98e-15	ECM-hi Fibs	NRP1
SLC38A2	1.7e-19	0.344684	0.832	0.498	3.98e-15	ECM-hi Fibs	SLC38A2
MXRA8	1.8e-19	0.316359	0.705	0.393	4.21e-15	ECM-hi Fibs	MXRA8
PTGDS	1.84e-19	-1.96779	0.412	0.551	4.32e-15	ECM-hi Fibs	PTGDS
LUC7L3	1.88e-19	0.267907	0.849	0.487	4.42e-15	ECM-hi Fibs	LUC7L3
ENG	1.93e-19	0.356034	0.821	0.52	4.52e-15	ECM-hi Fibs	ENG
DCLK1	2.73e-19	0.291121	0.254	0.09	6.4e-15	ECM-hi Fibs	DCLK1
CHD6	3.19e-19	0.275519	0.401	0.18	7.49e-15	ECM-hi Fibs	CHD6
FNBP4	3.27e-19	0.270109	0.515	0.249	7.66e-15	ECM-hi Fibs	FNBP4
DSE	4.95e-19	0.273524	0.392	0.174	1.16e-14	ECM-hi Fibs	DSE
CCPG1	5.01e-19	0.268413	0.629	0.312	1.18e-14	ECM-hi Fibs	CCPG1
EIF3G	5.02e-19	0.258849	0.75	0.411	1.18e-14	ECM-hi Fibs	EIF3G
NBPF14	5.45e-19	0.484934	0.558	0.305	1.28e-14	ECM-hi Fibs	NBPF14
EID1	6.13e-19	0.337788	0.925	0.682	1.44e-14	ECM-hi Fibs	EID1
ZNF638	7.1e-19	0.300286	0.647	0.337	1.67e-14	ECM-hi Fibs	ZNF638
RPL5	7.18e-19	0.337236	1	0.895	1.68e-14	ECM-hi Fibs	RPL5
CCNI	7.78e-19	0.375293	0.94	0.712	1.82e-14	ECM-hi Fibs	CCNI
HLA-DRA	8.24e-19	-1.12369	0.129	0.318	1.93e-14	ECM-hi Fibs	HLA-DRA
PAWR	1.06e-18	0.258457	0.506	0.245	2.48e-14	ECM-hi Fibs	PAWR
SERPINE1	1.43e-18	0.442132	0.466	0.227	3.35e-14	ECM-hi Fibs	SERPINE1
YWHAB	1.52e-18	0.314156	0.784	0.449	3.57e-14	ECM-hi Fibs	YWHAB
VCL	1.6e-18	0.253617	0.709	0.386	3.75e-14	ECM-hi Fibs	VCL
PRELP	1.78e-18	0.26422	0.765	0.453	4.17e-14	ECM-hi Fibs	PRELP
KPNB1	1.93e-18	0.252826	0.513	0.255	4.51e-14	ECM-hi Fibs	KPNB1
TMX4	2.54e-18	0.251789	0.491	0.237	5.96e-14	ECM-hi Fibs	TMX4
MEG3	2.78e-18	0.412231	0.776	0.451	6.51e-14	ECM-hi Fibs	MEG3
MSRB3	2.79e-18	0.290689	0.539	0.273	6.55e-14	ECM-hi Fibs	MSRB3
JMJD1C	2.95e-18	0.255486	0.621	0.329	6.91e-14	ECM-hi Fibs	JMJD1C
AL356737.1	3.41e-18	-1.27447	0.3	0.451	7.98e-14	ECM-hi Fibs	AL356737.1
MORC4	3.55e-18	0.288492	0.623	0.322	8.31e-14	ECM-hi Fibs	MORC4
KPNA4	3.72e-18	0.260364	0.39	0.175	8.71e-14	ECM-hi Fibs	KPNA4
HSP90AB1	3.72e-18	0.345648	0.981	0.793	8.73e-14	ECM-hi Fibs	HSP90AB1
ID4	5.16e-18	0.260064	0.778	0.463	1.21e-13	ECM-hi Fibs	ID4
CSNK1A1	5.56e-18	0.281287	0.713	0.4	1.3e-13	ECM-hi Fibs	CSNK1A1
RPS15	6.12e-18	-0.429	0.987	0.965	1.43e-13	ECM-hi Fibs	RPS15
TMEM176B	8.5e-18	-0.989899	0.119	0.297	1.99e-13	ECM-hi Fibs	TMEM176B
SERPINH1	9.62e-18	0.26644	0.631	0.34	2.26e-13	ECM-hi Fibs	SERPINH1
OLMALINC	1.02e-17	0.28514	0.793	0.489	2.39e-13	ECM-hi Fibs	OLMALINC
NMNAT3	1.09e-17	0.309786	0.888	0.619	2.56e-13	ECM-hi Fibs	NMNAT3
PPIB	1.14e-17	0.329529	0.931	0.667	2.67e-13	ECM-hi Fibs	PPIB
2025-03-07	1.44e-17	0.252043	0.496	0.242	3.37e-13	ECM-hi Fibs	2025-03-07
SETX	1.59e-17	0.270706	0.438	0.209	3.72e-13	ECM-hi Fibs	SETX
PRDX6	1.73e-17	0.311428	0.817	0.489	4.05e-13	ECM-hi Fibs	PRDX6
RAB34	1.91e-17	0.27052	0.668	0.364	4.47e-13	ECM-hi Fibs	RAB34
TBC1D8B	2.39e-17	0.286096	0.562	0.301	5.6e-13	ECM-hi Fibs	TBC1D8B
ARGLU1	2.57e-17	0.31315	0.849	0.527	6.04e-13	ECM-hi Fibs	ARGLU1
PDLIM3	2.69e-17	0.365911	0.623	0.346	6.3e-13	ECM-hi Fibs	PDLIM3
CCL19	3.03e-17	-3.24348	0.082	0.254	7.1e-13	ECM-hi Fibs	CCL19
MYL12B	4.61e-17	0.3367	0.963	0.746	1.08e-12	ECM-hi Fibs	MYL12B
GPX3	5.9e-17	-1.27265	0.228	0.389	1.38e-12	ECM-hi Fibs	GPX3
APOE	6.61e-17	0.472814	0.726	0.478	1.55e-12	ECM-hi Fibs	APOE
ADIRF	7.29e-17	-1.29927	0.42	0.523	1.71e-12	ECM-hi Fibs	ADIRF
RPL23A	9.84e-17	-0.443398	0.983	0.948	2.31e-12	ECM-hi Fibs	RPL23A
NR4A1	1.02e-16	-0.516528	0.724	0.831	2.4e-12	ECM-hi Fibs	NR4A1
LPP	1.22e-16	0.288452	0.692	0.392	2.86e-12	ECM-hi Fibs	LPP
NBEAL1	1.26e-16	0.264642	0.435	0.207	2.94e-12	ECM-hi Fibs	NBEAL1
NNT-AS1	1.31e-16	-0.904794	0.793	0.744	3.07e-12	ECM-hi Fibs	NNT-AS1
LINC00887	1.66e-16	-0.922301	0.621	0.644	3.9e-12	ECM-hi Fibs	LINC00887
XRCC5	1.84e-16	0.250209	0.681	0.378	4.32e-12	ECM-hi Fibs	XRCC5
EGR1	2.23e-16	-0.439491	0.864	0.923	5.24e-12	ECM-hi Fibs	EGR1
CD99	2.32e-16	0.279021	0.875	0.581	5.44e-12	ECM-hi Fibs	CD99
RBM3	2.97e-16	0.264784	0.716	0.407	6.97e-12	ECM-hi Fibs	RBM3
NBPF9	3.57e-16	0.465937	0.453	0.252	8.38e-12	ECM-hi Fibs	NBPF9
GCC2	3.65e-16	0.255222	0.642	0.362	8.57e-12	ECM-hi Fibs	GCC2
MIF	3.81e-16	-0.800236	0.834	0.735	8.94e-12	ECM-hi Fibs	MIF
CXCL12	4.78e-16	-1.15395	0.478	0.54	1.12e-11	ECM-hi Fibs	CXCL12
RPL17	5.02e-16	-0.550867	0.948	0.912	1.18e-11	ECM-hi Fibs	RPL17
FLNA	5.43e-16	0.331154	0.789	0.498	1.27e-11	ECM-hi Fibs	FLNA
ACSL3	5.86e-16	0.27638	0.433	0.212	1.37e-11	ECM-hi Fibs	ACSL3
LTBP4	5.95e-16	0.276778	0.95	0.643	1.4e-11	ECM-hi Fibs	LTBP4
ORC4	7.49e-16	-0.9321	0.67	0.66	1.76e-11	ECM-hi Fibs	ORC4
XRN1	7.72e-16	0.264283	0.405	0.197	1.81e-11	ECM-hi Fibs	XRN1
NNMT	8.44e-16	0.252391	0.853	0.538	1.98e-11	ECM-hi Fibs	NNMT
TFPI	8.81e-16	0.357663	0.789	0.484	2.07e-11	ECM-hi Fibs	TFPI
PLA2R1	1.08e-15	-0.274795	0.446	0.209	2.52e-11	ECM-hi Fibs	PLA2R1
NEAT1	1.28e-15	0.55002	0.981	0.861	3.01e-11	ECM-hi Fibs	NEAT1
RPSA	1.63e-15	0.322279	0.966	0.785	3.82e-11	ECM-hi Fibs	RPSA
CFH	1.66e-15	0.307998	0.905	0.637	3.9e-11	ECM-hi Fibs	CFH
RPL32	2.06e-15	-0.391042	0.994	0.977	4.84e-11	ECM-hi Fibs	RPL32
AC027290.2	2.81e-15	-0.806955	0.776	0.731	6.59e-11	ECM-hi Fibs	AC027290.2
NBL1	2.81e-15	0.264352	0.731	0.432	6.59e-11	ECM-hi Fibs	NBL1
FUS	3.35e-15	0.331292	0.864	0.576	7.86e-11	ECM-hi Fibs	FUS
UGDH-AS1	3.87e-15	0.308528	0.778	0.499	9.08e-11	ECM-hi Fibs	UGDH-AS1
EIF4G2	6.22e-15	0.274471	0.806	0.487	1.46e-10	ECM-hi Fibs	EIF4G2
EEF1B2	6.44e-15	0.295134	0.916	0.633	1.51e-10	ECM-hi Fibs	EEF1B2
HSPH1	9.18e-15	0.30862	0.42	0.218	2.15e-10	ECM-hi Fibs	HSPH1
PPIG	1e-14	0.253078	0.713	0.422	2.35e-10	ECM-hi Fibs	PPIG
PIK3C2A	1.01e-14	0.255316	0.347	0.164	2.37e-10	ECM-hi Fibs	PIK3C2A
ITGB1	1.08e-14	0.337216	0.946	0.711	2.53e-10	ECM-hi Fibs	ITGB1
SERF2	1.38e-14	-0.48452	0.966	0.924	3.23e-10	ECM-hi Fibs	SERF2
IGFBP2	1.47e-14	0.320697	0.405	0.203	3.44e-10	ECM-hi Fibs	IGFBP2
PNISR	2.03e-14	0.270757	0.907	0.6	4.75e-10	ECM-hi Fibs	PNISR
MAT2A	2.1e-14	0.278963	0.584	0.325	4.92e-10	ECM-hi Fibs	MAT2A
DYNLL1	2.19e-14	0.320373	0.912	0.699	5.12e-10	ECM-hi Fibs	DYNLL1
PCSK1N	2.41e-14	0.378204	0.45	0.246	5.64e-10	ECM-hi Fibs	PCSK1N
MTATP6P1	3.12e-14	-0.728626	0.938	0.864	7.3e-10	ECM-hi Fibs	MTATP6P1
LAPTM4A	6.78e-14	-0.513283	0.944	0.85	1.59e-09	ECM-hi Fibs	LAPTM4A
ATP5ME	7.33e-14	-1.16935	0.306	0.409	1.72e-09	ECM-hi Fibs	ATP5ME
PEBP1	8.62e-14	0.307833	0.931	0.67	2.02e-09	ECM-hi Fibs	PEBP1
HSPA8	1.09e-13	0.488998	0.871	0.632	2.55e-09	ECM-hi Fibs	HSPA8
CYP1B1	1.24e-13	0.310486	0.894	0.635	2.91e-09	ECM-hi Fibs	CYP1B1
HSPA5	1.78e-13	0.283846	0.819	0.517	4.18e-09	ECM-hi Fibs	HSPA5
THBS1	4.05e-13	-0.714155	0.705	0.735	9.49e-09	ECM-hi Fibs	THBS1
DCN	4.35e-13	0.297595	0.998	0.978	1.02e-08	ECM-hi Fibs	DCN
ZNF385D	8.45e-13	-0.762928	0.634	0.635	1.98e-08	ECM-hi Fibs	ZNF385D
AC019322.4	1.16e-12	0.262101	0.769	0.514	2.71e-08	ECM-hi Fibs	AC019322.4
RPL17-C18ORF32	1.38e-12	0.328339	0.981	0.88	3.24e-08	ECM-hi Fibs	RPL17-C18ORF32
FTH1	1.74e-12	-0.367443	0.998	0.991	4.08e-08	ECM-hi Fibs	FTH1
YBX1	1.81e-12	0.251913	0.918	0.677	4.24e-08	ECM-hi Fibs	YBX1
HLA-E	2.91e-12	0.367917	0.909	0.663	6.83e-08	ECM-hi Fibs	HLA-E
RPS10	3.9e-12	0.252509	0.974	0.853	9.15e-08	ECM-hi Fibs	RPS10
SLC16A7	4.43e-12	-1.03233	0.336	0.426	1.04e-07	ECM-hi Fibs	SLC16A7
IER2	4.62e-12	-0.522334	0.75	0.781	1.08e-07	ECM-hi Fibs	IER2
RPL18A	6.63e-12	-0.39382	0.987	0.967	1.55e-07	ECM-hi Fibs	RPL18A
CD82	9.7e-12	-1.1946	0.39	0.456	2.27e-07	ECM-hi Fibs	CD82
PFN1	1.06e-11	-0.807807	0.642	0.613	2.48e-07	ECM-hi Fibs	PFN1
CTGF	1.94e-11	-0.944566	0.888	0.844	4.55e-07	ECM-hi Fibs	CTGF
RGCC	3e-11	0.328103	0.297	0.149	7.02e-07	ECM-hi Fibs	RGCC
RPS18	3.83e-11	-0.330713	0.998	0.982	8.99e-07	ECM-hi Fibs	RPS18
TMA7	4.53e-11	-0.761563	0.722	0.649	1.06e-06	ECM-hi Fibs	TMA7
KCNQ1OT1	1.25e-10	0.270702	0.886	0.685	2.94e-06	ECM-hi Fibs	KCNQ1OT1
ERFE	1.56e-10	-0.849065	0.131	0.25	3.65e-06	ECM-hi Fibs	ERFE
NPM1	2.15e-10	0.259265	0.972	0.778	5.03e-06	ECM-hi Fibs	NPM1
EEF1G	2.22e-10	-0.458991	0.938	0.831	5.2e-06	ECM-hi Fibs	EEF1G
RPS20	4.36e-10	-0.50563	0.927	0.849	1.02e-05	ECM-hi Fibs	RPS20
NAP1L1	4.92e-10	0.258656	0.916	0.69	1.15e-05	ECM-hi Fibs	NAP1L1
IFITM2	9.07e-10	-0.479691	0.948	0.863	2.13e-05	ECM-hi Fibs	IFITM2
CFD	1.28e-09	-2.00048	0.22	0.333	3e-05	ECM-hi Fibs	CFD
RPS21	3.12e-09	-0.511944	0.916	0.817	7.31e-05	ECM-hi Fibs	RPS21
SELENOP	3.47e-09	-0.544213	0.925	0.884	8.13e-05	ECM-hi Fibs	SELENOP
MFSD4B	3.58e-09	-1.0067	0.377	0.424	8.38e-05	ECM-hi Fibs	MFSD4B
PET100	3.72e-09	-0.843544	0.153	0.256	8.71e-05	ECM-hi Fibs	PET100
POLR2L	4.58e-09	-0.93772	0.526	0.506	0.00010737	ECM-hi Fibs	POLR2L
MYL6	4.81e-09	-0.392422	0.946	0.875	0.000112808	ECM-hi Fibs	MYL6
DUOX2	8.59e-09	-0.918308	0.481	0.502	0.000201297	ECM-hi Fibs	DUOX2
FOSB	1.2e-08	-0.37703	0.677	0.787	0.000281734	ECM-hi Fibs	FOSB
CYBA	1.32e-08	-0.846419	0.347	0.407	0.000308836	ECM-hi Fibs	CYBA
MTHFD1	2.19e-08	-1.01456	0.427	0.45	0.000514264	ECM-hi Fibs	MTHFD1
MYC	2.87e-08	-1.14682	0.293	0.372	0.000671797	ECM-hi Fibs	MYC
ATF3	3.01e-08	-0.505762	0.556	0.643	0.000705313	ECM-hi Fibs	ATF3
MAGI2-AS3	5.11e-08	-0.250802	0.504	0.296	0.00119872	ECM-hi Fibs	MAGI2-AS3
AC026523.2	6.12e-08	-0.940197	0.308	0.38	0.00143421	ECM-hi Fibs	AC026523.2
TMEM59	7.6e-08	-0.43413	0.894	0.764	0.0017808	ECM-hi Fibs	TMEM59
RPS14	1.02e-07	-0.290453	0.991	0.973	0.00239321	ECM-hi Fibs	RPS14
SAT1	1.14e-07	-0.679808	0.558	0.568	0.00268327	ECM-hi Fibs	SAT1
EGR3	2.36e-07	0.278199	0.483	0.319	0.00553377	ECM-hi Fibs	EGR3
TBC1D15	2.57e-07	-0.517152	0.647	0.69	0.00602301	ECM-hi Fibs	TBC1D15
PCSK7	2.6e-07	-0.702009	0.631	0.597	0.00609307	ECM-hi Fibs	PCSK7
MYL12A	2.62e-07	-0.437758	0.892	0.822	0.00614758	ECM-hi Fibs	MYL12A
EMP1	2.91e-07	-0.352612	0.409	0.236	0.00681173	ECM-hi Fibs	EMP1
AC138207.7	4.89e-07	-0.899709	0.336	0.384	0.0114591	ECM-hi Fibs	AC138207.7
NPY1R	5.17e-07	-0.746267	0.323	0.392	0.0121192	ECM-hi Fibs	NPY1R
ZNF526	5.7e-07	-0.821114	0.364	0.409	0.0133673	ECM-hi Fibs	ZNF526
AC019205.1	8.79e-07	-0.82545	0.369	0.406	0.0206161	ECM-hi Fibs	AC019205.1
UBB	9.37e-07	-0.38604	0.953	0.828	0.021961	ECM-hi Fibs	UBB
NDUFB1	1.32e-06	-0.770364	0.224	0.294	0.0309242	ECM-hi Fibs	NDUFB1
GFRA1	1.51e-06	-0.624509	0.192	0.273	0.035439	ECM-hi Fibs	GFRA1
CRX	1.57e-06	-0.753535	0.226	0.294	0.0368924	ECM-hi Fibs	CRX
AC008079.1	1.7e-06	-0.769037	0.381	0.414	0.0397913	ECM-hi Fibs	AC008079.1
LAIR1	1.77e-06	-0.762981	0.241	0.308	0.041488	ECM-hi Fibs	LAIR1
AL138694.1	1.88e-06	-1.07659	0.328	0.367	0.0441595	ECM-hi Fibs	AL138694.1
CTHRC1.1	5.48e-82	2.15611	0.725	0.199	1.28e-77	ECM-med Fibs	CTHRC1
MMP11	8.15e-68	2.52685	0.317	0.029	1.91e-63	ECM-med Fibs	MMP11
C7	2.09e-65	-2.90575	0.633	0.896	4.89e-61	ECM-med Fibs	C7
LGALS1	2.19e-64	1.50379	0.972	0.868	5.12e-60	ECM-med Fibs	LGALS1
TMSB10	1.15e-62	1.41125	0.982	0.86	2.69e-58	ECM-med Fibs	TMSB10
CD81.1	2.87e-56	-2.28729	0.289	0.769	6.73e-52	ECM-med Fibs	CD81
HOPX.1	1.15e-55	2.22566	0.683	0.259	2.69e-51	ECM-med Fibs	HOPX
COL3A1.1	2.36e-55	1.42199	0.954	0.547	5.53e-51	ECM-med Fibs	COL3A1
BGN.1	7.37e-55	1.51404	0.89	0.569	1.73e-50	ECM-med Fibs	BGN
AL450405.1.1	1.91e-54	1.21182	0.665	0.181	4.48e-50	ECM-med Fibs	AL450405.1
INHBA.1	4.35e-54	1.71682	0.523	0.136	1.02e-49	ECM-med Fibs	INHBA
ADH1B.1	5.3e-51	-2.37873	0.133	0.701	1.24e-46	ECM-med Fibs	ADH1B
RPS27.1	2.21e-50	1.08465	1	0.982	5.18e-46	ECM-med Fibs	RPS27
RPL34.1	1.93e-48	0.952303	0.986	0.978	4.52e-44	ECM-med Fibs	RPL34
IGHG1.1	2.14e-48	1.23141	0.72	0.251	5.01e-44	ECM-med Fibs	IGHG1
IGKC.1	3.07e-48	1.09763	0.94	0.696	7.2e-44	ECM-med Fibs	IGKC
COMP.1	6.92e-48	2.14865	0.436	0.097	1.62e-43	ECM-med Fibs	COMP
SELENOP.1	1.28e-46	-1.53791	0.651	0.921	3e-42	ECM-med Fibs	SELENOP
RPS29.1	5.88e-45	1.07422	0.95	0.754	1.38e-40	ECM-med Fibs	RPS29
FP671120.3.1	9.89e-45	-3.42552	0.257	0.7	2.32e-40	ECM-med Fibs	FP671120.3
FP671120.4.1	1.55e-44	-3.3043	0.193	0.681	3.62e-40	ECM-med Fibs	FP671120.4
RPL31.1	1.3e-43	1.13788	0.95	0.75	3.06e-39	ECM-med Fibs	RPL31
TMSB4X.1	1.39e-43	0.705899	0.995	0.995	3.26e-39	ECM-med Fibs	TMSB4X
RPL41.1	1.48e-43	0.716109	1	0.992	3.48e-39	ECM-med Fibs	RPL41
POSTN.1	2.04e-43	1.66598	0.583	0.19	4.79e-39	ECM-med Fibs	POSTN
COL10A1	5.1e-43	1.13971	0.261	0.035	1.2e-38	ECM-med Fibs	COL10A1
IGHG2.1	6.02e-43	1.17249	0.665	0.229	1.41e-38	ECM-med Fibs	IGHG2
TIMP1.1	7.76e-43	1.42926	0.986	0.932	1.82e-38	ECM-med Fibs	TIMP1
RPS17.1	2.33e-42	1.08909	0.931	0.766	5.47e-38	ECM-med Fibs	RPS17
RPL27A.1	1.54e-41	0.872718	0.982	0.882	3.6e-37	ECM-med Fibs	RPL27A
C2ORF40	3.98e-41	-2.82332	0.096	0.6	9.34e-37	ECM-med Fibs	C2ORF40
HSPB1	5.36e-41	1.17904	0.927	0.75	1.26e-36	ECM-med Fibs	HSPB1
RPL7.1	9.15e-41	0.850023	0.991	0.94	2.15e-36	ECM-med Fibs	RPL7
TXNIP.1	2.3e-40	-1.79577	0.326	0.749	5.38e-36	ECM-med Fibs	TXNIP
RPL13A.1	1.55e-39	0.801545	1	0.975	3.64e-35	ECM-med Fibs	RPL13A
RPL39.1	3.17e-39	0.93846	0.972	0.941	7.43e-35	ECM-med Fibs	RPL39
FAP.1	6.24e-39	1.15246	0.477	0.147	1.46e-34	ECM-med Fibs	FAP
RPS6.1	1.12e-38	0.800557	0.991	0.964	2.62e-34	ECM-med Fibs	RPS6
TPT1.1	1.44e-38	-1.21978	0.89	0.941	3.37e-34	ECM-med Fibs	TPT1
TMSB4XP4.1	1.95e-38	1.19537	0.642	0.247	4.58e-34	ECM-med Fibs	TMSB4XP4
RPS19.1	2.74e-38	0.753353	0.986	0.966	6.41e-34	ECM-med Fibs	RPS19
GDF15	6.48e-37	1.75511	0.275	0.047	1.52e-32	ECM-med Fibs	GDF15
FBLN1	6.57e-37	-1.80631	0.33	0.745	1.54e-32	ECM-med Fibs	FBLN1
JUND	7.95e-37	-1.88328	0.514	0.801	1.86e-32	ECM-med Fibs	JUND
VIM.1	1.04e-36	-1.29765	0.872	0.941	2.45e-32	ECM-med Fibs	VIM
ACTB.1	5.58e-35	0.799196	1	0.977	1.31e-30	ECM-med Fibs	ACTB
ZBTB16.1	1.29e-34	-1.50521	0.032	0.488	3.03e-30	ECM-med Fibs	ZBTB16
CD74.1	3.83e-34	0.783989	0.78	0.37	8.98e-30	ECM-med Fibs	CD74
GEM	1.24e-33	1.59066	0.789	0.492	2.9e-29	ECM-med Fibs	GEM
CST3	1.98e-33	-1.01137	0.817	0.949	4.65e-29	ECM-med Fibs	CST3
IGFBP2.1	2.93e-32	1.14236	0.55	0.213	6.87e-28	ECM-med Fibs	IGFBP2
CFH.1	3.2e-32	-1.37848	0.321	0.74	7.51e-28	ECM-med Fibs	CFH
RPL36A.1	4.1e-32	0.881448	0.936	0.849	9.62e-28	ECM-med Fibs	RPL36A
ATP5F1E.1	4.81e-32	1.06731	0.83	0.648	1.13e-27	ECM-med Fibs	ATP5F1E
COL14A1.1	5.96e-32	-1.81966	0.211	0.62	1.4e-27	ECM-med Fibs	COL14A1
EGR2	6.06e-32	1.3066	0.505	0.192	1.42e-27	ECM-med Fibs	EGR2
RPL21.1	7.64e-32	0.673568	0.995	0.986	1.79e-27	ECM-med Fibs	RPL21
RPL36.1	1.25e-31	0.716533	0.972	0.94	2.93e-27	ECM-med Fibs	RPL36
A2M.1	3.54e-31	-1.59719	0.688	0.83	8.31e-27	ECM-med Fibs	A2M
SLIT3	6.93e-31	-1.56846	0.041	0.463	1.62e-26	ECM-med Fibs	SLIT3
LINC01660.1	1.08e-30	1.09561	0.789	0.47	2.54e-26	ECM-med Fibs	LINC01660
SRRM2.1	1.68e-30	-1.22671	0.275	0.68	3.94e-26	ECM-med Fibs	SRRM2
CTSB	1.88e-30	1.21676	0.661	0.376	4.4e-26	ECM-med Fibs	CTSB
CALD1.1	2.39e-30	-0.911091	0.936	0.955	5.61e-26	ECM-med Fibs	CALD1
RAMP1	4.11e-30	1.44972	0.638	0.34	9.63e-26	ECM-med Fibs	RAMP1
PIK3R1.1	7.88e-30	-1.40575	0.041	0.458	1.85e-25	ECM-med Fibs	PIK3R1
RPS28.1	5.98e-29	0.616815	0.972	0.946	1.4e-24	ECM-med Fibs	RPS28
RPL35.1	6.01e-29	0.659587	0.977	0.921	1.41e-24	ECM-med Fibs	RPL35
SERF2.1	7.04e-29	0.731446	0.954	0.931	1.65e-24	ECM-med Fibs	SERF2
FKBP5.1	3.14e-28	-1.21333	0.064	0.474	7.35e-24	ECM-med Fibs	FKBP5
RPL7A.1	5.13e-28	-0.845353	0.835	0.931	1.2e-23	ECM-med Fibs	RPL7A
CLDN11	5.25e-28	1.04791	0.298	0.071	1.23e-23	ECM-med Fibs	CLDN11
COL4A4.1	1.44e-27	-1.32644	0.06	0.461	3.38e-23	ECM-med Fibs	COL4A4
DST.1	2.9e-27	-1.23207	0.408	0.708	6.81e-23	ECM-med Fibs	DST
RPS27L	4.17e-27	0.922014	0.817	0.651	9.78e-23	ECM-med Fibs	RPS27L
CCDC80.1	6.81e-27	-1.64502	0.284	0.645	1.6e-22	ECM-med Fibs	CCDC80
MFAP2	7.82e-27	0.801838	0.257	0.056	1.83e-22	ECM-med Fibs	MFAP2
NR2F2.1	2.74e-26	-1.22835	0.5	0.754	6.43e-22	ECM-med Fibs	NR2F2
HLA-DRA.1	6.13e-26	0.696985	0.587	0.24	1.44e-21	ECM-med Fibs	HLA-DRA
KLF9	1.09e-25	-1.23692	0.161	0.547	2.55e-21	ECM-med Fibs	KLF9
PALLD.1	1.67e-25	-1.30014	0.44	0.705	3.93e-21	ECM-med Fibs	PALLD
DCN.1	1.79e-25	-0.786578	0.972	0.983	4.19e-21	ECM-med Fibs	DCN
AHNAK.1	2.24e-25	-1.17117	0.303	0.664	5.26e-21	ECM-med Fibs	AHNAK
ADAMTS1	3.35e-25	-1.81131	0.119	0.495	7.85e-21	ECM-med Fibs	ADAMTS1
EXOSC7	3.44e-25	-1.42442	0.119	0.506	8.06e-21	ECM-med Fibs	EXOSC7
EDNRB	9.53e-25	-1.67134	0.161	0.522	2.24e-20	ECM-med Fibs	EDNRB
RPS2	1.24e-24	0.550621	0.977	0.969	2.9e-20	ECM-med Fibs	RPS2
CXCL12.1	1.54e-24	-1.4355	0.188	0.566	3.6e-20	ECM-med Fibs	CXCL12
IGHG4	1.55e-24	0.7119	0.28	0.068	3.63e-20	ECM-med Fibs	IGHG4
IL6ST.1	2.28e-24	-1.14518	0.275	0.624	5.34e-20	ECM-med Fibs	IL6ST
NACA.1	2.41e-24	-0.797245	0.734	0.882	5.66e-20	ECM-med Fibs	NACA
LHFPL6	2.7e-24	-1.37121	0.248	0.606	6.34e-20	ECM-med Fibs	LHFPL6
UQCRQ.1	7.5e-24	0.956574	0.647	0.387	1.76e-19	ECM-med Fibs	UQCRQ
ABI3BP.1	1.1e-23	-1.32632	0.06	0.417	2.58e-19	ECM-med Fibs	ABI3BP
PFN1.1	1.33e-23	0.969036	0.757	0.604	3.13e-19	ECM-med Fibs	PFN1
SFRP1	1.71e-23	-1.92691	0.156	0.523	4e-19	ECM-med Fibs	SFRP1
SLC7A2.1	1.86e-23	-1.27508	0.028	0.374	4.37e-19	ECM-med Fibs	SLC7A2
NPY1R.1	2.09e-23	-1.55448	0.064	0.413	4.91e-19	ECM-med Fibs	NPY1R
RPS18.1	2.11e-23	0.5082	0.986	0.986	4.95e-19	ECM-med Fibs	RPS18
RPS14.1	2.88e-23	0.480745	0.982	0.977	6.74e-19	ECM-med Fibs	RPS14
ATP5ME.1	2.98e-23	0.872325	0.642	0.356	6.98e-19	ECM-med Fibs	ATP5ME
CHST12.1	8.82e-23	0.893446	0.908	0.709	2.07e-18	ECM-med Fibs	CHST12
TCF21	1.46e-22	-1.15454	0.211	0.582	3.42e-18	ECM-med Fibs	TCF21
SH3BP5	1.94e-22	-1.14811	0.11	0.468	4.54e-18	ECM-med Fibs	SH3BP5
FILIP1L	2.39e-22	-1.31806	0.362	0.674	5.6e-18	ECM-med Fibs	FILIP1L
NCL.1	3.16e-22	-1.01069	0.344	0.673	7.41e-18	ECM-med Fibs	NCL
SNHG5.1	4.91e-22	0.881826	0.766	0.585	1.15e-17	ECM-med Fibs	SNHG5
APLP2	5.19e-22	-0.931952	0.312	0.672	1.22e-17	ECM-med Fibs	APLP2
RPL38.1	5.83e-22	0.674149	0.885	0.744	1.37e-17	ECM-med Fibs	RPL38
RPL37A.1	6.58e-22	0.532594	0.959	0.924	1.54e-17	ECM-med Fibs	RPL37A
EPB41L2.1	7.49e-22	-1.1027	0.239	0.583	1.76e-17	ECM-med Fibs	EPB41L2
TMEM258.1	8.06e-22	0.857069	0.725	0.526	1.89e-17	ECM-med Fibs	TMEM258
PET100.1	1.32e-21	0.830922	0.472	0.206	3.1e-17	ECM-med Fibs	PET100
CP.1	1.58e-21	-1.64844	0.014	0.33	3.7e-17	ECM-med Fibs	CP
AKAP12.1	3.37e-21	-1.36875	0.555	0.733	7.91e-17	ECM-med Fibs	AKAP12
NPC2	3.58e-21	1.03591	0.78	0.639	8.4e-17	ECM-med Fibs	NPC2
C4ORF48	3.6e-21	0.800281	0.261	0.074	8.44e-17	ECM-med Fibs	C4ORF48
RPL35A.1	4.63e-21	0.492761	0.986	0.968	1.08e-16	ECM-med Fibs	RPL35A
MIF.1	5.07e-21	0.877396	0.821	0.749	1.19e-16	ECM-med Fibs	MIF
IGHA1.1	8.08e-21	0.663349	0.587	0.291	1.89e-16	ECM-med Fibs	IGHA1
LTBP4.1	8.85e-21	-0.910209	0.45	0.742	2.07e-16	ECM-med Fibs	LTBP4
RRAS	1.43e-20	-0.996168	0.087	0.424	3.36e-16	ECM-med Fibs	RRAS
GOLGB1.1	1.61e-20	-1.04077	0.17	0.509	3.78e-16	ECM-med Fibs	GOLGB1
CLEC3B	2.09e-20	-1.34108	0.055	0.379	4.9e-16	ECM-med Fibs	CLEC3B
IGHM	2.26e-20	0.627862	0.298	0.086	5.31e-16	ECM-med Fibs	IGHM
BOD1L1.1	2.32e-20	-0.928595	0.078	0.415	5.44e-16	ECM-med Fibs	BOD1L1
SLIRP.1	2.33e-20	0.910651	0.606	0.365	5.46e-16	ECM-med Fibs	SLIRP
C11ORF96	2.72e-20	-1.96987	0.578	0.753	6.37e-16	ECM-med Fibs	C11ORF96
NFIC.1	3.81e-20	-0.974808	0.261	0.581	8.92e-16	ECM-med Fibs	NFIC
MYH10.1	3.88e-20	-1.01368	0.138	0.481	9.09e-16	ECM-med Fibs	MYH10
SLC16A7.1	4.78e-20	0.835549	0.647	0.378	1.12e-15	ECM-med Fibs	SLC16A7
RPL21P16	5.72e-20	-1.11443	0.372	0.712	1.34e-15	ECM-med Fibs	RPL21P16
NDUFA3	5.75e-20	0.849677	0.45	0.201	1.35e-15	ECM-med Fibs	NDUFA3
RPS15.1	6.8e-20	0.426177	0.986	0.968	1.59e-15	ECM-med Fibs	RPS15
DDX17.1	7.16e-20	-0.831886	0.399	0.703	1.68e-15	ECM-med Fibs	DDX17
PRRC2C.1	8.38e-20	-0.845388	0.216	0.555	1.96e-15	ECM-med Fibs	PRRC2C
RPLP2.1	8.48e-20	0.498566	0.972	0.943	1.99e-15	ECM-med Fibs	RPLP2
TNFRSF12A	9.82e-20	0.923372	0.514	0.256	2.3e-15	ECM-med Fibs	TNFRSF12A
ORC4.1	1.02e-19	0.806136	0.798	0.646	2.39e-15	ECM-med Fibs	ORC4
NEGR1	1.12e-19	-1.04952	0.083	0.41	2.62e-15	ECM-med Fibs	NEGR1
COL1A1.1	1.22e-19	1.03327	0.761	0.557	2.85e-15	ECM-med Fibs	COL1A1
MXRA7.1	1.25e-19	-0.874161	0.11	0.446	2.93e-15	ECM-med Fibs	MXRA7
ELOB.1	1.84e-19	0.795955	0.757	0.599	4.3e-15	ECM-med Fibs	ELOB
ABCC9	2.04e-19	-1.06905	0.133	0.459	4.79e-15	ECM-med Fibs	ABCC9
NMNAT3.1	2.09e-19	-0.94964	0.445	0.706	4.9e-15	ECM-med Fibs	NMNAT3
CPE	2.12e-19	-0.97821	0.239	0.579	4.97e-15	ECM-med Fibs	CPE
ANKRD11.1	2.34e-19	-0.892686	0.128	0.464	5.49e-15	ECM-med Fibs	ANKRD11
GNAS.1	2.46e-19	-0.911249	0.353	0.662	5.76e-15	ECM-med Fibs	GNAS
ZEB2.1	3.52e-19	-1.0024	0.261	0.589	8.26e-15	ECM-med Fibs	ZEB2
IGFBP5	5.77e-19	0.985807	0.872	0.661	1.35e-14	ECM-med Fibs	IGFBP5
CKB	8.55e-19	-1.06201	0.119	0.441	2e-14	ECM-med Fibs	CKB
RPL18AP3	9.12e-19	-1.09508	0.028	0.324	2.14e-14	ECM-med Fibs	RPL18AP3
MYL6.1	1.01e-18	0.593049	0.922	0.887	2.37e-14	ECM-med Fibs	MYL6
ABCA8.1	1.29e-18	-1.31964	0.188	0.507	3.02e-14	ECM-med Fibs	ABCA8
TLN1.1	1.51e-18	-0.916918	0.216	0.544	3.54e-14	ECM-med Fibs	TLN1
CD302	2e-18	-0.950494	0.206	0.531	4.69e-14	ECM-med Fibs	CD302
KMT2A.1	2.3e-18	-0.866092	0.11	0.429	5.4e-14	ECM-med Fibs	KMT2A
BPTF.1	2.33e-18	-0.888563	0.124	0.443	5.47e-14	ECM-med Fibs	BPTF
RPL3	2.94e-18	0.421832	0.982	0.977	6.89e-14	ECM-med Fibs	RPL3
CYTOR	3e-18	0.9739	0.5	0.264	7.04e-14	ECM-med Fibs	CYTOR
RPL7P9	3.13e-18	-0.904973	0.023	0.315	7.34e-14	ECM-med Fibs	RPL7P9
RPS3AP6	3.17e-18	-1.00845	0.018	0.301	7.44e-14	ECM-med Fibs	RPS3AP6
YIPF6.1	3.4e-18	0.788413	0.839	0.686	7.96e-14	ECM-med Fibs	YIPF6
NBPF19.1	4.22e-18	-0.95634	0.083	0.392	9.9e-14	ECM-med Fibs	NBPF19
PJA2.1	4.23e-18	-0.813318	0.142	0.47	9.91e-14	ECM-med Fibs	PJA2
JUNB.1	4.61e-18	0.810768	0.954	0.907	1.08e-13	ECM-med Fibs	JUNB
UTRN.1	5.19e-18	-0.92178	0.124	0.441	1.22e-13	ECM-med Fibs	UTRN
PTMA	5.91e-18	0.530211	0.991	0.97	1.38e-13	ECM-med Fibs	PTMA
EEF1G.1	7.63e-18	0.709106	0.881	0.852	1.79e-13	ECM-med Fibs	EEF1G
SYNE1.1	8.31e-18	-0.928925	0.252	0.567	1.95e-13	ECM-med Fibs	SYNE1
VWCE	9.15e-18	0.689402	0.422	0.181	2.14e-13	ECM-med Fibs	VWCE
NFIA	1.01e-17	-0.911825	0.248	0.561	2.37e-13	ECM-med Fibs	NFIA
SLC38A2.1	1.02e-17	-1.05877	0.307	0.603	2.39e-13	ECM-med Fibs	SLC38A2
CCL21.1	1.22e-17	-2.88764	0.087	0.371	2.85e-13	ECM-med Fibs	CCL21
PPIC.1	1.54e-17	0.915611	0.555	0.346	3.61e-13	ECM-med Fibs	PPIC
C1S	1.68e-17	-0.749514	0.711	0.881	3.93e-13	ECM-med Fibs	C1S
NFIB.1	2.66e-17	-0.93921	0.092	0.395	6.24e-13	ECM-med Fibs	NFIB
AC074117.1.1	2.83e-17	0.661077	0.748	0.567	6.63e-13	ECM-med Fibs	AC074117.1
RPS20.1	2.89e-17	0.582164	0.922	0.86	6.76e-13	ECM-med Fibs	RPS20
SNRPD2.1	3.22e-17	0.808393	0.642	0.45	7.54e-13	ECM-med Fibs	SNRPD2
MBNL2	3.87e-17	-0.815946	0.069	0.363	9.07e-13	ECM-med Fibs	MBNL2
HSP90AB1.1	3.98e-17	-0.7518	0.743	0.845	9.34e-13	ECM-med Fibs	HSP90AB1
C1R	4e-17	-0.717477	0.679	0.877	9.38e-13	ECM-med Fibs	C1R
AC023590.1	4.07e-17	0.819254	0.44	0.215	9.55e-13	ECM-med Fibs	AC023590.1
NNT-AS1.1	4.85e-17	0.716239	0.853	0.743	1.14e-12	ECM-med Fibs	NNT-AS1
GFRA1.1	5.57e-17	-1.01394	0.018	0.283	1.31e-12	ECM-med Fibs	GFRA1
ISLR.1	6.5e-17	0.980259	0.569	0.365	1.52e-12	ECM-med Fibs	ISLR
TFPI.1	6.55e-17	-0.888452	0.28	0.583	1.54e-12	ECM-med Fibs	TFPI
POLR2L.1	1.04e-16	0.800012	0.674	0.492	2.43e-12	ECM-med Fibs	POLR2L
SPTBN1.1	1.06e-16	-0.923171	0.353	0.629	2.48e-12	ECM-med Fibs	SPTBN1
RPL32.1	1.07e-16	0.401764	0.986	0.98	2.51e-12	ECM-med Fibs	RPL32
TXN	1.09e-16	0.984578	0.665	0.511	2.55e-12	ECM-med Fibs	TXN
NUCKS1.1	1.09e-16	-0.729812	0.463	0.729	2.56e-12	ECM-med Fibs	NUCKS1
LUM	1.57e-16	0.521224	0.986	0.884	3.67e-12	ECM-med Fibs	LUM
PPP1R10	1.9e-16	-0.849301	0.087	0.377	4.46e-12	ECM-med Fibs	PPP1R10
ROCK2.1	1.97e-16	-0.808085	0.101	0.396	4.63e-12	ECM-med Fibs	ROCK2
OST4.1	2.38e-16	0.672429	0.761	0.646	5.57e-12	ECM-med Fibs	OST4
VCAN.1	2.67e-16	0.574254	0.702	0.409	6.26e-12	ECM-med Fibs	VCAN
EPAS1	3.39e-16	-1.01704	0.216	0.513	7.96e-12	ECM-med Fibs	EPAS1
TENT5A.1	3.41e-16	-0.931006	0.128	0.434	8e-12	ECM-med Fibs	TENT5A
ALDH1A1	3.73e-16	-0.940385	0.202	0.513	8.75e-12	ECM-med Fibs	ALDH1A1
EIF4B.1	4.37e-16	-0.790841	0.284	0.584	1.02e-11	ECM-med Fibs	EIF4B
RPL3P4	4.99e-16	-0.990115	0.046	0.319	1.17e-11	ECM-med Fibs	RPL3P4
IGLC2.1	5.49e-16	0.820954	0.683	0.485	1.29e-11	ECM-med Fibs	IGLC2
ROCK1.1	5.53e-16	-0.73382	0.165	0.47	1.3e-11	ECM-med Fibs	ROCK1
UQCR11.1	6.45e-16	0.744967	0.67	0.494	1.51e-11	ECM-med Fibs	UQCR11
APOD	7.45e-16	-0.4223	0.376	0.159	1.75e-11	ECM-med Fibs	APOD
UBC.1	9.73e-16	-0.647956	0.835	0.922	2.28e-11	ECM-med Fibs	UBC
NFASC	9.84e-16	-0.80449	0.078	0.362	2.31e-11	ECM-med Fibs	NFASC
PDGFC.1	1.19e-15	0.861151	0.271	0.101	2.79e-11	ECM-med Fibs	PDGFC
HSP90AA1.1	1.2e-15	-0.936567	0.757	0.846	2.81e-11	ECM-med Fibs	HSP90AA1
NPTN.1	1.36e-15	-0.686854	0.078	0.36	3.19e-11	ECM-med Fibs	NPTN
STAT3	1.38e-15	-0.803373	0.298	0.608	3.25e-11	ECM-med Fibs	STAT3
TMA7.1	1.4e-15	0.666333	0.771	0.653	3.27e-11	ECM-med Fibs	TMA7
IFITM2.1	1.44e-15	-0.775209	0.748	0.897	3.37e-11	ECM-med Fibs	IFITM2
ATP5MPL.1	1.47e-15	0.807745	0.651	0.471	3.45e-11	ECM-med Fibs	ATP5MPL
CEBPD.1	1.64e-15	-0.945279	0.587	0.815	3.85e-11	ECM-med Fibs	CEBPD
PLCXD3	1.78e-15	-0.880356	0.018	0.263	4.18e-11	ECM-med Fibs	PLCXD3
SPAG9.1	1.82e-15	-0.727658	0.147	0.446	4.26e-11	ECM-med Fibs	SPAG9
NDUFB1.1	2.03e-15	0.717591	0.477	0.256	4.75e-11	ECM-med Fibs	NDUFB1
RPL18A.1	2.64e-15	0.375295	0.982	0.97	6.19e-11	ECM-med Fibs	RPL18A
TNS2	2.65e-15	-0.648385	0.119	0.423	6.21e-11	ECM-med Fibs	TNS2
SPON2.1	3.4e-15	1.18828	0.445	0.241	7.97e-11	ECM-med Fibs	SPON2
KIAA1551.1	3.79e-15	-0.71532	0.041	0.298	8.9e-11	ECM-med Fibs	KIAA1551
HNRNPD.1	3.81e-15	-0.627368	0.147	0.452	8.93e-11	ECM-med Fibs	HNRNPD
FTH1.1	4.61e-15	0.430061	0.991	0.993	1.08e-10	ECM-med Fibs	FTH1
RPL30.1	6.17e-15	-0.473211	0.931	0.948	1.45e-10	ECM-med Fibs	RPL30
IGFBP3.1	6.57e-15	-1.28572	0.156	0.44	1.54e-10	ECM-med Fibs	IGFBP3
SPARC.1	6.66e-15	0.803536	0.839	0.711	1.56e-10	ECM-med Fibs	SPARC
POMP	8.9e-15	0.724968	0.642	0.481	2.09e-10	ECM-med Fibs	POMP
WASL.1	9.03e-15	-0.628567	0.064	0.33	2.12e-10	ECM-med Fibs	WASL
PNN	1.01e-14	-0.646921	0.179	0.487	2.38e-10	ECM-med Fibs	PNN
TIMP2.1	1.05e-14	-0.745261	0.463	0.701	2.46e-10	ECM-med Fibs	TIMP2
KLF13.1	1.2e-14	-0.638521	0.06	0.326	2.81e-10	ECM-med Fibs	KLF13
BLOC1S6.1	1.82e-14	-0.859402	0.303	0.554	4.26e-10	ECM-med Fibs	BLOC1S6
GOLGA4.1	2.47e-14	-0.732228	0.138	0.418	5.79e-10	ECM-med Fibs	GOLGA4
MYCBP2.1	2.64e-14	-0.743527	0.124	0.399	6.19e-10	ECM-med Fibs	MYCBP2
PDGFRA.1	2.74e-14	-0.919888	0.303	0.567	6.42e-10	ECM-med Fibs	PDGFRA
NEDD4.1	2.83e-14	-0.862121	0.17	0.444	6.62e-10	ECM-med Fibs	NEDD4
EFEMP1	2.84e-14	-0.660164	0.174	0.473	6.65e-10	ECM-med Fibs	EFEMP1
COL4A3	3e-14	-0.841116	0.023	0.255	7.03e-10	ECM-med Fibs	COL4A3
CPNE3	3.12e-14	-0.575978	0.092	0.371	7.32e-10	ECM-med Fibs	CPNE3
AES	4.06e-14	-0.695006	0.188	0.481	9.52e-10	ECM-med Fibs	AES
IGLC3.1	4.37e-14	0.745207	0.45	0.231	1.02e-09	ECM-med Fibs	IGLC3
MT2A	4.54e-14	0.966963	0.821	0.726	1.06e-09	ECM-med Fibs	MT2A
ADD1.1	6.25e-14	-0.709687	0.138	0.412	1.47e-09	ECM-med Fibs	ADD1
PRKDC.1	6.94e-14	-0.651174	0.064	0.314	1.63e-09	ECM-med Fibs	PRKDC
PTEN.1	7.41e-14	-0.883179	0.271	0.53	1.74e-09	ECM-med Fibs	PTEN
FUS.1	8.59e-14	-0.725327	0.427	0.664	2.01e-09	ECM-med Fibs	FUS
RSL24D1	9.2e-14	0.756569	0.651	0.508	2.16e-09	ECM-med Fibs	RSL24D1
CCDC71L.1	9.49e-14	-0.83574	0.06	0.304	2.22e-09	ECM-med Fibs	CCDC71L
NIPBL.1	9.73e-14	-0.599612	0.078	0.339	2.28e-09	ECM-med Fibs	NIPBL
MTHFD1.1	9.77e-14	0.867521	0.601	0.427	2.29e-09	ECM-med Fibs	MTHFD1
S100A11	9.89e-14	0.729257	0.789	0.666	2.32e-09	ECM-med Fibs	S100A11
PABPN1	1.01e-13	-0.602799	0.17	0.464	2.38e-09	ECM-med Fibs	PABPN1
AC027290.2.1	1.04e-13	0.602951	0.821	0.731	2.44e-09	ECM-med Fibs	AC027290.2
SERPING1.1	1.13e-13	-0.674965	0.679	0.843	2.64e-09	ECM-med Fibs	SERPING1
PNISR.1	1.17e-13	-0.747887	0.472	0.691	2.74e-09	ECM-med Fibs	PNISR
TACC1.1	1.18e-13	-0.719204	0.252	0.541	2.77e-09	ECM-med Fibs	TACC1
CRIP1	1.29e-13	0.924611	0.55	0.356	3.03e-09	ECM-med Fibs	CRIP1
ASPH.1	1.32e-13	-0.685575	0.128	0.396	3.1e-09	ECM-med Fibs	ASPH
CARMN	1.56e-13	-1.08227	0.147	0.408	3.65e-09	ECM-med Fibs	CARMN
NR2F1.1	1.57e-13	-0.757039	0.583	0.76	3.68e-09	ECM-med Fibs	NR2F1
AP000892.3	1.61e-13	-0.842997	0.188	0.456	3.78e-09	ECM-med Fibs	AP000892.3
ENG.1	1.63e-13	0.770419	0.761	0.566	3.82e-09	ECM-med Fibs	ENG
SMCHD1.1	1.65e-13	-0.682689	0.083	0.338	3.88e-09	ECM-med Fibs	SMCHD1
GNAI2.1	1.74e-13	-0.593035	0.138	0.417	4.08e-09	ECM-med Fibs	GNAI2
TJP1	1.96e-13	-0.775373	0.151	0.426	4.59e-09	ECM-med Fibs	TJP1
AL356737.1.1	1.98e-13	0.70969	0.61	0.395	4.65e-09	ECM-med Fibs	AL356737.1
CDKN1C	2.1e-13	-0.826749	0.106	0.364	4.93e-09	ECM-med Fibs	CDKN1C
TGFBR3	2.5e-13	-0.844056	0.078	0.315	5.87e-09	ECM-med Fibs	TGFBR3
SEC61G	2.56e-13	0.797903	0.61	0.468	5.99e-09	ECM-med Fibs	SEC61G
SPEN.1	2.84e-13	-0.660769	0.073	0.321	6.66e-09	ECM-med Fibs	SPEN
UACA.1	2.94e-13	-0.849662	0.339	0.59	6.88e-09	ECM-med Fibs	UACA
COL12A1.1	3.03e-13	-0.807384	0.147	0.42	7.11e-09	ECM-med Fibs	COL12A1
VPS13C.1	3.6e-13	-0.60443	0.096	0.359	8.45e-09	ECM-med Fibs	VPS13C
ARGLU1.1	3.75e-13	-0.687111	0.367	0.625	8.79e-09	ECM-med Fibs	ARGLU1
LAMB1.1	3.97e-13	-0.755113	0.069	0.311	9.32e-09	ECM-med Fibs	LAMB1
MTPN.1	4.5e-13	-0.572173	0.101	0.361	1.05e-08	ECM-med Fibs	MTPN
FXYD1	5.02e-13	-0.557395	0.303	0.632	1.18e-08	ECM-med Fibs	FXYD1
MPZL1.1	5.56e-13	-0.587057	0.101	0.361	1.3e-08	ECM-med Fibs	MPZL1
MMP14	6.23e-13	0.838902	0.358	0.183	1.46e-08	ECM-med Fibs	MMP14
MYC.1	6.24e-13	-1.32934	0.138	0.38	1.46e-08	ECM-med Fibs	MYC
ROMO1.1	6.61e-13	0.737511	0.431	0.243	1.55e-08	ECM-med Fibs	ROMO1
ARHGAP21.1	6.74e-13	-0.637485	0.073	0.32	1.58e-08	ECM-med Fibs	ARHGAP21
UBL5.1	6.84e-13	0.716558	0.679	0.557	1.6e-08	ECM-med Fibs	UBL5
USP53	6.9e-13	-0.886186	0.073	0.313	1.62e-08	ECM-med Fibs	USP53
EBF1	6.91e-13	-0.708947	0.083	0.323	1.62e-08	ECM-med Fibs	EBF1
RPL9	7.03e-13	-0.569648	0.794	0.876	1.65e-08	ECM-med Fibs	RPL9
PRKG1.1	7.3e-13	-0.667066	0.078	0.321	1.71e-08	ECM-med Fibs	PRKG1
LINC01578.1	7.63e-13	-0.654428	0.106	0.361	1.79e-08	ECM-med Fibs	LINC01578
PLA2R1.1	8.11e-13	-1.06618	0.055	0.286	1.9e-08	ECM-med Fibs	PLA2R1
CFD.1	8.26e-13	-2.81227	0.11	0.331	1.94e-08	ECM-med Fibs	CFD
HMCN2.1	8.7e-13	0.736471	0.431	0.238	2.04e-08	ECM-med Fibs	HMCN2
IGHG3	8.73e-13	0.724193	0.312	0.133	2.05e-08	ECM-med Fibs	IGHG3
DAAM1	9.03e-13	-0.676542	0.193	0.469	2.12e-08	ECM-med Fibs	DAAM1
ERFE.1	9.99e-13	0.683082	0.399	0.204	2.34e-08	ECM-med Fibs	ERFE
FMO3	1.02e-12	-0.865454	0.083	0.32	2.39e-08	ECM-med Fibs	FMO3
AC138207.7.1	1.09e-12	0.783835	0.537	0.355	2.55e-08	ECM-med Fibs	AC138207.7
CALM2.1	1.09e-12	0.424135	0.899	0.864	2.56e-08	ECM-med Fibs	CALM2
SOX4	1.17e-12	0.832445	0.5	0.313	2.73e-08	ECM-med Fibs	SOX4
PSMA2	1.19e-12	0.777368	0.555	0.413	2.78e-08	ECM-med Fibs	PSMA2
HTRA1	1.22e-12	-1.02577	0.165	0.433	2.85e-08	ECM-med Fibs	HTRA1
SLK.1	1.33e-12	-0.616628	0.069	0.307	3.11e-08	ECM-med Fibs	SLK
TPR.1	1.35e-12	-0.615543	0.22	0.506	3.15e-08	ECM-med Fibs	TPR
FKBP1A	1.61e-12	0.787467	0.583	0.428	3.77e-08	ECM-med Fibs	FKBP1A
C1ORF56	1.73e-12	0.75715	0.358	0.182	4.06e-08	ECM-med Fibs	C1ORF56
LTBP3.1	2.55e-12	-0.573533	0.17	0.452	5.98e-08	ECM-med Fibs	LTBP3
EEA1.1	2.57e-12	-0.605534	0.11	0.36	6.03e-08	ECM-med Fibs	EEA1
CEP350.1	2.61e-12	-0.600294	0.055	0.283	6.11e-08	ECM-med Fibs	CEP350
EGFR	2.67e-12	-0.555708	0.037	0.253	6.25e-08	ECM-med Fibs	EGFR
TOMM20.1	2.89e-12	-0.546935	0.202	0.482	6.77e-08	ECM-med Fibs	TOMM20
EPS8.1	2.89e-12	-0.690056	0.28	0.532	6.78e-08	ECM-med Fibs	EPS8
KIAA1109.1	3.4e-12	-0.580254	0.073	0.306	7.97e-08	ECM-med Fibs	KIAA1109
NRP1.1	3.77e-12	-0.744697	0.344	0.595	8.84e-08	ECM-med Fibs	NRP1
SSBP3	3.83e-12	-0.580574	0.046	0.263	8.98e-08	ECM-med Fibs	SSBP3
PPP1R12A.1	3.88e-12	-0.626228	0.142	0.394	9.1e-08	ECM-med Fibs	PPP1R12A
UGDH-AS1.1	3.93e-12	-0.766859	0.353	0.585	9.22e-08	ECM-med Fibs	UGDH-AS1
RPSA.1	3.96e-12	-0.523069	0.706	0.839	9.29e-08	ECM-med Fibs	RPSA
PURA.1	4.17e-12	-0.623412	0.119	0.369	9.78e-08	ECM-med Fibs	PURA
NR2F2-AS1	4.32e-12	-0.661568	0.156	0.414	1.01e-07	ECM-med Fibs	NR2F2-AS1
JCHAIN	4.36e-12	0.473275	0.252	0.093	1.02e-07	ECM-med Fibs	JCHAIN
PDLIM5	4.68e-12	-0.587229	0.266	0.549	1.1e-07	ECM-med Fibs	PDLIM5
CUL3.1	4.87e-12	-0.480722	0.041	0.258	1.14e-07	ECM-med Fibs	CUL3
EP300.1	4.92e-12	-0.485074	0.037	0.251	1.15e-07	ECM-med Fibs	EP300
SH3BGRL3.1	5.26e-12	0.812795	0.541	0.371	1.23e-07	ECM-med Fibs	SH3BGRL3
MEIS2.1	5.31e-12	-0.615881	0.28	0.57	1.24e-07	ECM-med Fibs	MEIS2
MLEC.1	5.33e-12	-0.558948	0.069	0.3	1.25e-07	ECM-med Fibs	MLEC
HSPB6	5.52e-12	-0.779826	0.106	0.342	1.29e-07	ECM-med Fibs	HSPB6
HIPK3	5.71e-12	-0.571449	0.092	0.332	1.34e-07	ECM-med Fibs	HIPK3
AC020907.2	6.05e-12	-0.540488	0.257	0.553	1.42e-07	ECM-med Fibs	AC020907.2
HLA-DRB1	6.48e-12	0.410255	0.317	0.13	1.52e-07	ECM-med Fibs	HLA-DRB1
MIA3.1	6.88e-12	-0.573838	0.083	0.316	1.61e-07	ECM-med Fibs	MIA3
RASSF8.1	7.99e-12	-0.573685	0.055	0.274	1.87e-07	ECM-med Fibs	RASSF8
NSD3.1	8.21e-12	-0.547958	0.106	0.346	1.92e-07	ECM-med Fibs	NSD3
MIER1.1	9.11e-12	-0.49933	0.087	0.329	2.14e-07	ECM-med Fibs	MIER1
ERRFI1	9.14e-12	-0.899492	0.142	0.38	2.14e-07	ECM-med Fibs	ERRFI1
MAP4.1	9.29e-12	-0.62673	0.211	0.47	2.18e-07	ECM-med Fibs	MAP4
MBTPS1.1	1.1e-11	-0.496008	0.069	0.295	2.57e-07	ECM-med Fibs	MBTPS1
OLMALINC.1	1.14e-11	-0.738863	0.358	0.58	2.68e-07	ECM-med Fibs	OLMALINC
PNRC1	1.15e-11	-0.730348	0.436	0.667	2.69e-07	ECM-med Fibs	PNRC1
NDUFA1	1.3e-11	0.597987	0.587	0.438	3.04e-07	ECM-med Fibs	NDUFA1
TRIP12.1	1.32e-11	-0.51912	0.06	0.281	3.1e-07	ECM-med Fibs	TRIP12
KIZ-AS1	1.34e-11	0.678135	0.394	0.216	3.15e-07	ECM-med Fibs	KIZ-AS1
COX7A1	1.37e-11	0.600605	0.541	0.365	3.22e-07	ECM-med Fibs	COX7A1
LAPTM4A.1	1.57e-11	0.438875	0.876	0.871	3.68e-07	ECM-med Fibs	LAPTM4A
GRAMD2B	1.64e-11	-0.671488	0.087	0.312	3.84e-07	ECM-med Fibs	GRAMD2B
PCM1.1	1.65e-11	-0.589038	0.188	0.454	3.87e-07	ECM-med Fibs	PCM1
MICAL3	1.71e-11	0.699566	0.509	0.331	4.02e-07	ECM-med Fibs	MICAL3
ALDOA.1	1.8e-11	0.496609	0.748	0.659	4.22e-07	ECM-med Fibs	ALDOA
MAP1B.1	1.86e-11	-0.654127	0.243	0.5	4.36e-07	ECM-med Fibs	MAP1B
AC037198.1	1.92e-11	-0.936143	0.101	0.32	4.5e-07	ECM-med Fibs	AC037198.1
OSBPL1A.1	2.04e-11	-0.557668	0.064	0.285	4.77e-07	ECM-med Fibs	OSBPL1A
ZNF526.1	2.08e-11	0.625982	0.569	0.379	4.88e-07	ECM-med Fibs	ZNF526
HGF	2.14e-11	-0.78845	0.073	0.287	5.03e-07	ECM-med Fibs	HGF
ZFP36L2	2.26e-11	-0.702131	0.404	0.641	5.31e-07	ECM-med Fibs	ZFP36L2
ANGPTL1	2.67e-11	-0.764584	0.05	0.258	6.27e-07	ECM-med Fibs	ANGPTL1
FBLN5	2.69e-11	-0.728876	0.408	0.658	6.3e-07	ECM-med Fibs	FBLN5
MDFIC.1	2.94e-11	-0.524821	0.046	0.25	6.88e-07	ECM-med Fibs	MDFIC
HDLBP.1	3.22e-11	-0.616466	0.188	0.441	7.55e-07	ECM-med Fibs	HDLBP
ZNF124	3.41e-11	0.624096	0.312	0.152	8e-07	ECM-med Fibs	ZNF124
VCL.1	3.5e-11	-0.610594	0.229	0.484	8.22e-07	ECM-med Fibs	VCL
ASH1L.1	3.52e-11	-0.544718	0.229	0.503	8.26e-07	ECM-med Fibs	ASH1L
AL590065.1	3.61e-11	0.565396	0.353	0.181	8.46e-07	ECM-med Fibs	AL590065.1
ID3	3.71e-11	0.812295	0.734	0.615	8.7e-07	ECM-med Fibs	ID3
LUC7L3.1	4.53e-11	-0.537473	0.321	0.596	1.06e-06	ECM-med Fibs	LUC7L3
SAV1	5.06e-11	-0.572468	0.06	0.269	1.19e-06	ECM-med Fibs	SAV1
TAX1BP3	5.37e-11	0.7772	0.413	0.248	1.26e-06	ECM-med Fibs	TAX1BP3
QKI.1	5.7e-11	-0.517278	0.138	0.385	1.34e-06	ECM-med Fibs	QKI
SPINT2	5.72e-11	-0.804799	0.101	0.318	1.34e-06	ECM-med Fibs	SPINT2
PELO.1	6.01e-11	-0.768904	0.133	0.357	1.41e-06	ECM-med Fibs	PELO
PBX1.1	6.05e-11	-0.677154	0.216	0.462	1.42e-06	ECM-med Fibs	PBX1
ATRX.1	6.56e-11	-0.613228	0.326	0.565	1.54e-06	ECM-med Fibs	ATRX
NRIP1	6.75e-11	-0.507207	0.055	0.265	1.58e-06	ECM-med Fibs	NRIP1
SAMHD1	6.86e-11	-0.593716	0.078	0.295	1.61e-06	ECM-med Fibs	SAMHD1
ZNF148.1	7.25e-11	-0.474855	0.087	0.312	1.7e-06	ECM-med Fibs	ZNF148
PPFIBP1.1	7.26e-11	-0.553607	0.188	0.432	1.7e-06	ECM-med Fibs	PPFIBP1
PCMTD1	7.34e-11	-0.536917	0.124	0.36	1.72e-06	ECM-med Fibs	PCMTD1
SF1	7.93e-11	-0.473079	0.193	0.453	1.86e-06	ECM-med Fibs	SF1
COL4A3BP.1	8.25e-11	-0.507443	0.064	0.273	1.94e-06	ECM-med Fibs	COL4A3BP
ATP5MG.1	8.89e-11	0.602031	0.725	0.662	2.09e-06	ECM-med Fibs	ATP5MG
SETBP1.1	9.5e-11	-0.536226	0.115	0.343	2.23e-06	ECM-med Fibs	SETBP1
ZCCHC24.1	1.01e-10	-0.508808	0.06	0.266	2.37e-06	ECM-med Fibs	ZCCHC24
NF1	1.01e-10	-0.508113	0.064	0.274	2.37e-06	ECM-med Fibs	NF1
IQGAP1.1	1.02e-10	-0.51284	0.124	0.359	2.4e-06	ECM-med Fibs	IQGAP1
IER2.1	1.05e-10	0.660207	0.839	0.766	2.47e-06	ECM-med Fibs	IER2
PTK7	1.05e-10	0.748603	0.307	0.158	2.47e-06	ECM-med Fibs	PTK7
PAWR.1	1.06e-10	-0.610071	0.106	0.326	2.49e-06	ECM-med Fibs	PAWR
SUB1.1	1.06e-10	0.599337	0.729	0.626	2.5e-06	ECM-med Fibs	SUB1
CAST.1	1.07e-10	-0.593585	0.28	0.53	2.51e-06	ECM-med Fibs	CAST
BST2	1.1e-10	-0.608417	0.537	0.747	2.57e-06	ECM-med Fibs	BST2
TGOLN2.1	1.11e-10	-0.530956	0.133	0.367	2.61e-06	ECM-med Fibs	TGOLN2
TOP1.1	1.12e-10	-0.566428	0.165	0.407	2.63e-06	ECM-med Fibs	TOP1
GUCY1A1.1	1.12e-10	-0.754118	0.174	0.402	2.64e-06	ECM-med Fibs	GUCY1A1
GUCY1A2	1.17e-10	-0.752318	0.124	0.342	2.74e-06	ECM-med Fibs	GUCY1A2
CNTN1	1.23e-10	-0.560976	0.078	0.293	2.89e-06	ECM-med Fibs	CNTN1
ENDOD1.1	1.41e-10	-0.526336	0.087	0.305	3.32e-06	ECM-med Fibs	ENDOD1
ARF4	1.42e-10	0.68445	0.606	0.494	3.32e-06	ECM-med Fibs	ARF4
WASF2.1	1.42e-10	-0.565949	0.248	0.51	3.33e-06	ECM-med Fibs	WASF2
CENPC.1	1.43e-10	-0.519635	0.092	0.312	3.36e-06	ECM-med Fibs	CENPC
JUN.1	1.45e-10	-0.683281	0.862	0.921	3.4e-06	ECM-med Fibs	JUN
ZC3H13.1	1.45e-10	-0.55512	0.161	0.403	3.41e-06	ECM-med Fibs	ZC3H13
ABCA6	1.49e-10	-0.589552	0.124	0.354	3.48e-06	ECM-med Fibs	ABCA6
RPS26	1.5e-10	-0.625517	0.693	0.818	3.51e-06	ECM-med Fibs	RPS26
GPX3.1	1.51e-10	-1.00241	0.156	0.376	3.54e-06	ECM-med Fibs	GPX3
PRPF4B	1.52e-10	-0.589878	0.11	0.333	3.56e-06	ECM-med Fibs	PRPF4B
THBS2.1	1.52e-10	0.907076	0.459	0.302	3.57e-06	ECM-med Fibs	THBS2
IER5L.1	1.54e-10	-0.55361	0.064	0.27	3.61e-06	ECM-med Fibs	IER5L
COX7A2.1	1.55e-10	0.660838	0.67	0.572	3.63e-06	ECM-med Fibs	COX7A2
PLTP	1.55e-10	-0.610381	0.367	0.613	3.64e-06	ECM-med Fibs	PLTP
RPL18	1.62e-10	-0.392418	0.89	0.945	3.79e-06	ECM-med Fibs	RPL18
RBM25.1	1.69e-10	-0.612489	0.252	0.5	3.97e-06	ECM-med Fibs	RBM25
CSPG4P12	1.79e-10	0.589365	0.303	0.147	4.2e-06	ECM-med Fibs	CSPG4P12
HNRNPA2B1	1.8e-10	-0.471763	0.661	0.798	4.21e-06	ECM-med Fibs	HNRNPA2B1
PCYOX1	1.8e-10	-0.52825	0.119	0.348	4.21e-06	ECM-med Fibs	PCYOX1
ZNF638.1	1.82e-10	-0.534157	0.179	0.432	4.26e-06	ECM-med Fibs	ZNF638
KIF5B.1	1.88e-10	-0.565682	0.202	0.453	4.42e-06	ECM-med Fibs	KIF5B
MCFD2.1	1.9e-10	-0.510312	0.087	0.302	4.45e-06	ECM-med Fibs	MCFD2
SPART	2e-10	-0.509569	0.179	0.433	4.69e-06	ECM-med Fibs	SPART
SUMO1	2.1e-10	0.661459	0.587	0.457	4.92e-06	ECM-med Fibs	SUMO1
DDX24	2.11e-10	-0.568315	0.266	0.515	4.94e-06	ECM-med Fibs	DDX24
VEGFB.1	2.2e-10	-0.532762	0.073	0.277	5.15e-06	ECM-med Fibs	VEGFB
AC026362.1.1	2.27e-10	-0.445245	0.106	0.336	5.33e-06	ECM-med Fibs	AC026362.1
STON1	2.34e-10	-0.541766	0.06	0.259	5.49e-06	ECM-med Fibs	STON1
FGF7	2.37e-10	-0.619695	0.33	0.587	5.55e-06	ECM-med Fibs	FGF7
CALCOCO2.1	2.4e-10	-0.545502	0.161	0.398	5.62e-06	ECM-med Fibs	CALCOCO2
RPS12	2.48e-10	-0.355985	0.954	0.968	5.82e-06	ECM-med Fibs	RPS12
PTGDS.1	2.5e-10	-1.74359	0.344	0.54	5.85e-06	ECM-med Fibs	PTGDS
KCNQ1OT1.1	2.53e-10	-0.79146	0.638	0.741	5.94e-06	ECM-med Fibs	KCNQ1OT1
COMMD6	2.56e-10	0.594008	0.711	0.635	6.01e-06	ECM-med Fibs	COMMD6
CD82.1	2.58e-10	0.54445	0.592	0.424	6.05e-06	ECM-med Fibs	CD82
HCFC1R1.1	2.77e-10	0.765036	0.491	0.341	6.49e-06	ECM-med Fibs	HCFC1R1
LMOD1	2.95e-10	-0.630474	0.119	0.341	6.91e-06	ECM-med Fibs	LMOD1
RPL5.1	2.95e-10	-0.422271	0.89	0.922	6.92e-06	ECM-med Fibs	RPL5
MBNL1.1	3.08e-10	-0.517074	0.165	0.409	7.23e-06	ECM-med Fibs	MBNL1
SENP6.1	3.11e-10	-0.462189	0.133	0.365	7.29e-06	ECM-med Fibs	SENP6
RPL15	3.3e-10	0.311291	0.977	0.963	7.75e-06	ECM-med Fibs	RPL15
GLS.1	3.51e-10	-0.447861	0.124	0.353	8.23e-06	ECM-med Fibs	GLS
PFDN5	3.55e-10	0.421498	0.908	0.882	8.32e-06	ECM-med Fibs	PFDN5
PRPF40A.1	3.56e-10	-0.510138	0.119	0.341	8.36e-06	ECM-med Fibs	PRPF40A
PER1	3.58e-10	-0.617551	0.069	0.265	8.38e-06	ECM-med Fibs	PER1
FOSB.1	3.58e-10	-1.07626	0.697	0.77	8.39e-06	ECM-med Fibs	FOSB
FNDC3A.1	3.65e-10	-0.531063	0.124	0.343	8.55e-06	ECM-med Fibs	FNDC3A
CCDC50.1	3.65e-10	-0.540106	0.156	0.389	8.56e-06	ECM-med Fibs	CCDC50
HNRNPU	3.84e-10	-0.691316	0.5	0.684	9e-06	ECM-med Fibs	HNRNPU
BAZ1B.1	3.93e-10	-0.527209	0.092	0.303	9.22e-06	ECM-med Fibs	BAZ1B
RAPGEF5.1	4.17e-10	-0.565657	0.06	0.257	9.77e-06	ECM-med Fibs	RAPGEF5
SPTAN1.1	4.35e-10	-0.439355	0.161	0.402	1.02e-05	ECM-med Fibs	SPTAN1
NPIPB5.1	4.4e-10	-0.462296	0.147	0.389	1.03e-05	ECM-med Fibs	NPIPB5
MAFB	4.47e-10	-0.871844	0.115	0.326	1.05e-05	ECM-med Fibs	MAFB
OGN.1	4.79e-10	-0.803132	0.133	0.346	1.12e-05	ECM-med Fibs	OGN
GOPC.1	4.89e-10	-0.481024	0.069	0.267	1.15e-05	ECM-med Fibs	GOPC
ASPN.1	5.15e-10	0.975407	0.514	0.345	1.21e-05	ECM-med Fibs	ASPN
EPS15.1	5.2e-10	-0.438236	0.092	0.306	1.22e-05	ECM-med Fibs	EPS15
RSF1.1	5.29e-10	-0.544956	0.165	0.403	1.24e-05	ECM-med Fibs	RSF1
RPS10.1	5.33e-10	-0.484735	0.803	0.889	1.25e-05	ECM-med Fibs	RPS10
PCGF5	5.4e-10	-0.481308	0.073	0.276	1.27e-05	ECM-med Fibs	PCGF5
TUT4	5.4e-10	-0.48602	0.101	0.317	1.27e-05	ECM-med Fibs	TUT4
NBPF14.1	5.82e-10	-0.61299	0.156	0.385	1.36e-05	ECM-med Fibs	NBPF14
ZFP36.1	5.89e-10	-0.736208	0.761	0.865	1.38e-05	ECM-med Fibs	ZFP36
CDC42EP3	6.32e-10	-0.678766	0.142	0.359	1.48e-05	ECM-med Fibs	CDC42EP3
B2M.1	6.43e-10	0.359452	0.995	0.993	1.51e-05	ECM-med Fibs	B2M
PLPP3	6.5e-10	-0.671563	0.133	0.347	1.52e-05	ECM-med Fibs	PLPP3
XRCC5.1	6.69e-10	-0.480934	0.225	0.47	1.57e-05	ECM-med Fibs	XRCC5
SFPQ	6.95e-10	-0.575157	0.385	0.603	1.63e-05	ECM-med Fibs	SFPQ
PER3.1	6.98e-10	-0.421263	0.055	0.25	1.64e-05	ECM-med Fibs	PER3
PSMA4	7.11e-10	0.65549	0.541	0.419	1.67e-05	ECM-med Fibs	PSMA4
URI1.1	7.79e-10	-0.488638	0.064	0.259	1.83e-05	ECM-med Fibs	URI1
UBTF.1	7.88e-10	-0.411475	0.078	0.284	1.85e-05	ECM-med Fibs	UBTF
IRF2BP2.1	8.04e-10	-0.56519	0.17	0.401	1.88e-05	ECM-med Fibs	IRF2BP2
RPL6P27	8.36e-10	-0.688928	0.06	0.25	1.96e-05	ECM-med Fibs	RPL6P27
DDR2.1	8.59e-10	-0.591549	0.17	0.386	2.01e-05	ECM-med Fibs	DDR2
PPIG.1	8.65e-10	-0.530668	0.266	0.513	2.03e-05	ECM-med Fibs	PPIG
SLC25A6.1	8.92e-10	0.567146	0.739	0.699	2.09e-05	ECM-med Fibs	SLC25A6
RPL17.1	8.95e-10	0.441935	0.954	0.916	2.1e-05	ECM-med Fibs	RPL17
ALDH7A1	8.96e-10	-0.490533	0.069	0.266	2.1e-05	ECM-med Fibs	ALDH7A1
ZBTB7A.1	9.76e-10	-0.445205	0.069	0.265	2.29e-05	ECM-med Fibs	ZBTB7A
KAT6B.1	1.08e-09	-0.506769	0.156	0.384	2.54e-05	ECM-med Fibs	KAT6B
MORC4.1	1.09e-09	-0.613962	0.202	0.41	2.56e-05	ECM-med Fibs	MORC4
SRP72.1	1.11e-09	-0.421541	0.124	0.352	2.6e-05	ECM-med Fibs	SRP72
BMS1P8	1.13e-09	0.53763	0.284	0.136	2.65e-05	ECM-med Fibs	BMS1P8
DDX39B	1.14e-09	-0.449739	0.229	0.479	2.68e-05	ECM-med Fibs	DDX39B
ZC3H11A.1	1.18e-09	-0.341063	0.156	0.397	2.76e-05	ECM-med Fibs	ZC3H11A
MIR4435-2HG	1.2e-09	0.700246	0.289	0.145	2.82e-05	ECM-med Fibs	MIR4435-2HG
RPL13AP5	1.22e-09	-0.509468	0.06	0.255	2.86e-05	ECM-med Fibs	RPL13AP5
G0S2	1.27e-09	-1.03848	0.216	0.44	2.98e-05	ECM-med Fibs	G0S2
PDLIM7	1.28e-09	0.698246	0.454	0.309	3e-05	ECM-med Fibs	PDLIM7
LMAN1.1	1.32e-09	-0.479166	0.197	0.438	3.09e-05	ECM-med Fibs	LMAN1
XRN1.1	1.42e-09	-0.429926	0.069	0.264	3.33e-05	ECM-med Fibs	XRN1
PHIP	1.46e-09	-0.462762	0.161	0.39	3.41e-05	ECM-med Fibs	PHIP
AKAP9.1	1.51e-09	-0.608157	0.234	0.454	3.54e-05	ECM-med Fibs	AKAP9
RBPMS	1.6e-09	-0.461463	0.11	0.329	3.75e-05	ECM-med Fibs	RBPMS
DDX42.1	1.68e-09	-0.453619	0.078	0.274	3.94e-05	ECM-med Fibs	DDX42
MACF1.1	1.69e-09	-0.527145	0.317	0.549	3.97e-05	ECM-med Fibs	MACF1
ZBED6.1	1.72e-09	-0.328431	0.156	0.395	4.03e-05	ECM-med Fibs	ZBED6
NOP10	1.77e-09	0.615058	0.436	0.295	4.14e-05	ECM-med Fibs	NOP10
AL713999.1	1.83e-09	-0.349096	0.128	0.357	4.29e-05	ECM-med Fibs	AL713999.1
GAS6	1.84e-09	-0.56238	0.234	0.475	4.31e-05	ECM-med Fibs	GAS6
CHD3.1	1.94e-09	-0.478537	0.092	0.293	4.56e-05	ECM-med Fibs	CHD3
ITPRID2.1	2.13e-09	-0.329058	0.083	0.284	4.98e-05	ECM-med Fibs	ITPRID2
NDUFA4	2.17e-09	0.467273	0.798	0.745	5.09e-05	ECM-med Fibs	NDUFA4
CSNK1E	2.23e-09	-0.406692	0.064	0.256	5.23e-05	ECM-med Fibs	CSNK1E
BCLAF1	2.28e-09	-0.563445	0.248	0.482	5.34e-05	ECM-med Fibs	BCLAF1
NUFIP2	2.31e-09	-0.530906	0.096	0.302	5.42e-05	ECM-med Fibs	NUFIP2
BDP1.1	2.48e-09	-0.491935	0.083	0.273	5.83e-05	ECM-med Fibs	BDP1
LONRF1	2.53e-09	-0.515232	0.078	0.272	5.93e-05	ECM-med Fibs	LONRF1
SYNPO2	2.53e-09	-0.755473	0.216	0.43	5.93e-05	ECM-med Fibs	SYNPO2
RGPD5	2.57e-09	-0.417872	0.11	0.319	6.02e-05	ECM-med Fibs	RGPD5
ARFGAP3	2.58e-09	-0.472212	0.101	0.305	6.06e-05	ECM-med Fibs	ARFGAP3
HSP90B1	2.61e-09	-0.586182	0.514	0.698	6.11e-05	ECM-med Fibs	HSP90B1
ANP32B.1	2.78e-09	-0.491043	0.211	0.441	6.52e-05	ECM-med Fibs	ANP32B
ZNF106.1	2.78e-09	-0.482728	0.151	0.37	6.52e-05	ECM-med Fibs	ZNF106
FGFR1.1	2.82e-09	-0.484361	0.133	0.348	6.61e-05	ECM-med Fibs	FGFR1
FGD5-AS1.1	2.83e-09	-0.387499	0.11	0.321	6.64e-05	ECM-med Fibs	FGD5-AS1
RARRES2.1	2.84e-09	-0.450667	0.674	0.884	6.66e-05	ECM-med Fibs	RARRES2
KMT2C.1	2.91e-09	-0.481191	0.083	0.274	6.81e-05	ECM-med Fibs	KMT2C
RPS15A	2.91e-09	0.287421	0.972	0.963	6.83e-05	ECM-med Fibs	RPS15A
ATP10D.1	3.14e-09	-0.545519	0.092	0.286	7.36e-05	ECM-med Fibs	ATP10D
TMF1.1	3.16e-09	-0.450182	0.115	0.323	7.41e-05	ECM-med Fibs	TMF1
SH3D19.1	3.21e-09	-0.450866	0.083	0.279	7.52e-05	ECM-med Fibs	SH3D19
HLA-E.1	3.43e-09	-0.62221	0.56	0.736	8.03e-05	ECM-med Fibs	HLA-E
PSIP1.1	3.71e-09	-0.396291	0.225	0.464	8.71e-05	ECM-med Fibs	PSIP1
MFRP	3.87e-09	-0.461672	0.083	0.277	9.07e-05	ECM-med Fibs	MFRP
SRSF7	4.11e-09	-0.531285	0.45	0.66	9.64e-05	ECM-med Fibs	SRSF7
TSC22D1	4.14e-09	-0.641666	0.518	0.705	9.7e-05	ECM-med Fibs	TSC22D1
ANKRD36B	4.24e-09	-0.520421	0.096	0.295	9.94e-05	ECM-med Fibs	ANKRD36B
LINC02503	4.34e-09	-0.618186	0.339	0.542	0.000101705	ECM-med Fibs	LINC02503
CDC5L.1	4.45e-09	-0.417529	0.073	0.262	0.000104258	ECM-med Fibs	CDC5L
DNAJC21	4.46e-09	-0.656872	0.339	0.561	0.000104676	ECM-med Fibs	DNAJC21
THRAP3	4.54e-09	-0.467285	0.161	0.384	0.00010646	ECM-med Fibs	THRAP3
C1QTNF5	4.56e-09	-0.458493	0.083	0.276	0.000106846	ECM-med Fibs	C1QTNF5
ZBTB38.1	4.73e-09	-0.380631	0.179	0.414	0.000110812	ECM-med Fibs	ZBTB38
KIDINS220.1	4.79e-09	-0.449309	0.106	0.31	0.000112287	ECM-med Fibs	KIDINS220
AC019322.4.1	4.83e-09	-0.670902	0.394	0.591	0.000113229	ECM-med Fibs	AC019322.4
FNBP4.1	5.2e-09	-0.419685	0.124	0.329	0.000121982	ECM-med Fibs	FNBP4
MYO9A.1	5.23e-09	-0.429137	0.083	0.279	0.000122629	ECM-med Fibs	MYO9A
AC003991.1.1	5.26e-09	0.575413	0.541	0.4	0.000123277	ECM-med Fibs	AC003991.1
LGALS3.1	5.48e-09	-0.551238	0.376	0.591	0.00012858	ECM-med Fibs	LGALS3
VCP	5.97e-09	-0.450521	0.161	0.381	0.000139925	ECM-med Fibs	VCP
RAD21.1	6.06e-09	-0.481145	0.128	0.333	0.000142052	ECM-med Fibs	RAD21
USP34.1	6.42e-09	-0.381501	0.11	0.317	0.000150523	ECM-med Fibs	USP34
FHL1	6.73e-09	-0.487672	0.142	0.366	0.000157756	ECM-med Fibs	FHL1
CREB3L2.1	7.09e-09	-0.441958	0.115	0.32	0.000166252	ECM-med Fibs	CREB3L2
DDX6.1	7.17e-09	-0.492929	0.101	0.295	0.000168025	ECM-med Fibs	DDX6
AL359762.3	7.21e-09	-0.460083	0.206	0.44	0.00016904	ECM-med Fibs	AL359762.3
RPS6KA5.1	7.25e-09	0.620615	0.45	0.297	0.000169975	ECM-med Fibs	RPS6KA5
KMT2E	7.28e-09	-0.510952	0.252	0.492	0.000170595	ECM-med Fibs	KMT2E
COPA	7.42e-09	-0.45764	0.096	0.294	0.000174001	ECM-med Fibs	COPA
RDX	7.44e-09	-0.501331	0.11	0.31	0.000174539	ECM-med Fibs	RDX
WAC.1	7.47e-09	-0.37713	0.147	0.357	0.000175246	ECM-med Fibs	WAC
SMC5	7.59e-09	-0.349611	0.101	0.301	0.00017789	ECM-med Fibs	SMC5
CREBRF	7.59e-09	-0.43058	0.11	0.311	0.000177966	ECM-med Fibs	CREBRF
COX7C.1	7.63e-09	0.509411	0.716	0.69	0.000178939	ECM-med Fibs	COX7C
APPL1.1	7.63e-09	-0.418128	0.092	0.288	0.000179008	ECM-med Fibs	APPL1
CDV3	7.79e-09	-0.436619	0.11	0.312	0.000182682	ECM-med Fibs	CDV3
JAK1.1	8.04e-09	-0.410837	0.216	0.458	0.000188393	ECM-med Fibs	JAK1
NDRG2	8.11e-09	-0.541885	0.206	0.434	0.000190056	ECM-med Fibs	NDRG2
AC090559.2	8.16e-09	0.530479	0.335	0.183	0.000191281	ECM-med Fibs	AC090559.2
DYNC1H1.1	8.57e-09	-0.505172	0.229	0.455	0.000201014	ECM-med Fibs	DYNC1H1
UBE3A.1	8.91e-09	-0.41485	0.138	0.349	0.000208911	ECM-med Fibs	UBE3A
PPP1R14A	1.07e-08	0.682667	0.628	0.498	0.000250714	ECM-med Fibs	PPP1R14A
SMARCA5.1	1.07e-08	-0.505252	0.202	0.421	0.000251888	ECM-med Fibs	SMARCA5
EIF3A.1	1.13e-08	-0.532375	0.216	0.436	0.000264511	ECM-med Fibs	EIF3A
ACSL3.1	1.16e-08	-0.452565	0.092	0.28	0.000270814	ECM-med Fibs	ACSL3
COX6B1	1.17e-08	0.567981	0.624	0.542	0.000274922	ECM-med Fibs	COX6B1
CD44	1.2e-08	-0.578019	0.193	0.405	0.000280856	ECM-med Fibs	CD44
PRKX	1.26e-08	0.54873	0.289	0.149	0.000295929	ECM-med Fibs	PRKX
AKAP13.1	1.27e-08	-0.496592	0.202	0.418	0.000298121	ECM-med Fibs	AKAP13
RPLP0	1.3e-08	0.369445	0.862	0.853	0.000305091	ECM-med Fibs	RPLP0
RPS25.1	1.31e-08	0.270825	0.963	0.94	0.000306535	ECM-med Fibs	RPS25
SOD2	1.31e-08	-1.11213	0.349	0.551	0.000307093	ECM-med Fibs	SOD2
SMARCC2	1.31e-08	-0.471211	0.083	0.264	0.000307443	ECM-med Fibs	SMARCC2
S1PR3.1	1.32e-08	-0.668244	0.128	0.324	0.000310586	ECM-med Fibs	S1PR3
RPL23A.1	1.33e-08	0.306205	0.963	0.955	0.000310813	ECM-med Fibs	RPL23A
ANTXR2.1	1.36e-08	-0.512484	0.17	0.38	0.000319791	ECM-med Fibs	ANTXR2
RIF1.1	1.37e-08	-0.415773	0.115	0.316	0.000321599	ECM-med Fibs	RIF1
AC134407.2.1	1.38e-08	0.560683	0.555	0.399	0.000323516	ECM-med Fibs	AC134407.2
CD96.1	1.42e-08	0.60307	0.385	0.236	0.000331799	ECM-med Fibs	CD96
AL031432.4.1	1.47e-08	0.662492	0.385	0.237	0.000343786	ECM-med Fibs	AL031432.4
FXYD2.1	1.48e-08	0.770701	0.376	0.217	0.000347304	ECM-med Fibs	FXYD2
ARID5B	1.5e-08	-0.707389	0.5	0.663	0.000351883	ECM-med Fibs	ARID5B
SMARCA2	1.58e-08	-0.518358	0.179	0.392	0.00037062	ECM-med Fibs	SMARCA2
IGLC1	1.64e-08	0.53256	0.257	0.125	0.000383973	ECM-med Fibs	IGLC1
BNIP3L	1.65e-08	-0.51808	0.312	0.542	0.00038674	ECM-med Fibs	BNIP3L
RPL27.1	1.68e-08	0.358821	0.83	0.831	0.000392911	ECM-med Fibs	RPL27
PRRC2B.1	1.72e-08	-0.360373	0.096	0.286	0.000403289	ECM-med Fibs	PRRC2B
SETX.1	1.79e-08	-0.462085	0.096	0.279	0.000420341	ECM-med Fibs	SETX
HECTD1.1	1.86e-08	-0.414056	0.119	0.313	0.000435917	ECM-med Fibs	HECTD1
CDC73	1.88e-08	-0.392829	0.073	0.252	0.000439943	ECM-med Fibs	CDC73
TBC1D8B.1	1.93e-08	-0.559497	0.179	0.38	0.000451739	ECM-med Fibs	TBC1D8B
CTNNAL1	1.98e-08	-0.444339	0.073	0.25	0.000465141	ECM-med Fibs	CTNNAL1
C12ORF57	2e-08	-0.503927	0.537	0.713	0.000469643	ECM-med Fibs	C12ORF57
MAT2A.1	2.03e-08	-0.489134	0.193	0.404	0.000476998	ECM-med Fibs	MAT2A
SETD2.1	2.08e-08	-0.417385	0.078	0.257	0.000488785	ECM-med Fibs	SETD2
PROS1.1	2.11e-08	-0.468691	0.22	0.444	0.000494211	ECM-med Fibs	PROS1
POLR2A	2.13e-08	-0.417397	0.106	0.295	0.000499509	ECM-med Fibs	POLR2A
ATP5MF	2.15e-08	0.532354	0.523	0.383	0.000505053	ECM-med Fibs	ATP5MF
SPARCL1.1	2.18e-08	-0.630555	0.427	0.619	0.000511866	ECM-med Fibs	SPARCL1
ZNF292.1	2.21e-08	-0.469303	0.119	0.314	0.000517348	ECM-med Fibs	ZNF292
10-Sep.1	2.28e-08	-0.398559	0.106	0.296	0.000534738	ECM-med Fibs	2025-09-10
AC092337.1	2.29e-08	0.599794	0.339	0.196	0.000536994	ECM-med Fibs	AC092337.1
BCL7C.1	2.34e-08	-0.377662	0.119	0.319	0.000548289	ECM-med Fibs	BCL7C
BDH2	2.36e-08	-0.414616	0.119	0.313	0.000554079	ECM-med Fibs	BDH2
PAFAH1B1.1	2.46e-08	-0.411858	0.147	0.354	0.000575798	ECM-med Fibs	PAFAH1B1
SMARCB1	2.6e-08	0.560664	0.298	0.165	0.000610167	ECM-med Fibs	SMARCB1
UBB.1	2.68e-08	0.398791	0.853	0.856	0.000629056	ECM-med Fibs	UBB
CHD1	2.69e-08	-0.460567	0.133	0.33	0.000630582	ECM-med Fibs	CHD1
CXCL2	2.75e-08	1.25575	0.298	0.152	0.000644686	ECM-med Fibs	CXCL2
SMC3.1	2.76e-08	-0.346058	0.119	0.321	0.00064649	ECM-med Fibs	SMC3
C9ORF16	2.78e-08	0.604461	0.459	0.334	0.000651117	ECM-med Fibs	C9ORF16
ARID1B.1	2.82e-08	-0.426244	0.156	0.368	0.000661684	ECM-med Fibs	ARID1B
ACTG1	2.91e-08	-0.349712	0.959	0.966	0.000681456	ECM-med Fibs	ACTG1
AHI1.1	2.99e-08	-0.35482	0.124	0.324	0.000700533	ECM-med Fibs	AHI1
CFB	3.05e-08	-0.358542	0.087	0.271	0.000716138	ECM-med Fibs	CFB
SEC11A.1	3.08e-08	-0.422757	0.289	0.513	0.000722728	ECM-med Fibs	SEC11A
NKTR.1	3.11e-08	-0.434026	0.206	0.426	0.000728712	ECM-med Fibs	NKTR
NDRG1.1	3.28e-08	-0.418711	0.119	0.313	0.000769772	ECM-med Fibs	NDRG1
RARRES3	3.3e-08	-0.440526	0.128	0.33	0.000773794	ECM-med Fibs	RARRES3
KRR1	3.37e-08	-0.374391	0.101	0.29	0.000790867	ECM-med Fibs	KRR1
SDC2	3.43e-08	0.728664	0.472	0.338	0.000804392	ECM-med Fibs	SDC2
MFSD4B.1	3.66e-08	0.605208	0.541	0.399	0.000857171	ECM-med Fibs	MFSD4B
IL1R1.1	4.01e-08	-0.451245	0.138	0.332	0.000940634	ECM-med Fibs	IL1R1
ACTN4	4.05e-08	-0.675528	0.28	0.492	0.000950123	ECM-med Fibs	ACTN4
IFT57	4.2e-08	-0.389433	0.106	0.293	0.00098432	ECM-med Fibs	IFT57
AC068587.4	4.5e-08	-0.562219	0.183	0.372	0.00105595	ECM-med Fibs	AC068587.4
ARHGAP5	4.61e-08	-0.475781	0.156	0.354	0.0010799	ECM-med Fibs	ARHGAP5
LINC00887.1	4.66e-08	0.502384	0.711	0.63	0.00109198	ECM-med Fibs	LINC00887
LARP7	4.84e-08	-0.366875	0.087	0.268	0.00113466	ECM-med Fibs	LARP7
HNRNPH3	4.91e-08	-0.412141	0.234	0.452	0.0011521	ECM-med Fibs	HNRNPH3
FERMT2	5.07e-08	-0.438535	0.257	0.478	0.0011891	ECM-med Fibs	FERMT2
ANKRD36C.1	5.24e-08	-0.35848	0.092	0.274	0.00122779	ECM-med Fibs	ANKRD36C
CYBRD1.1	5.3e-08	-0.507269	0.312	0.528	0.00124152	ECM-med Fibs	CYBRD1
NDUFA13	5.64e-08	0.455997	0.734	0.696	0.0013218	ECM-med Fibs	NDUFA13
CEP57.1	5.82e-08	-0.386958	0.083	0.258	0.00136406	ECM-med Fibs	CEP57
SAR1A.1	5.9e-08	0.637369	0.564	0.479	0.0013837	ECM-med Fibs	SAR1A
SP100.1	6.03e-08	-0.427079	0.142	0.341	0.00141403	ECM-med Fibs	SP100
FEM1A.1	6.05e-08	0.515394	0.486	0.342	0.00141767	ECM-med Fibs	FEM1A
MEG3.1	6.15e-08	-0.885801	0.353	0.543	0.00144271	ECM-med Fibs	MEG3
MPRIP.1	6.23e-08	-0.361353	0.128	0.324	0.00146142	ECM-med Fibs	MPRIP
AL592211.1.1	6.34e-08	0.60579	0.564	0.434	0.00148683	ECM-med Fibs	AL592211.1
RB1CC1	6.44e-08	-0.443799	0.133	0.328	0.00151029	ECM-med Fibs	RB1CC1
7-Sep.1	6.66e-08	-0.390114	0.67	0.807	0.00156105	ECM-med Fibs	2025-09-07
ZFAND5	7.7e-08	-0.626765	0.335	0.529	0.00180628	ECM-med Fibs	ZFAND5
CFAP97.1	7.91e-08	-0.367817	0.096	0.274	0.00185548	ECM-med Fibs	CFAP97
TBC1D15.1	8.53e-08	0.608221	0.803	0.666	0.00200055	ECM-med Fibs	TBC1D15
CAPNS1	8.55e-08	-0.366274	0.096	0.273	0.00200391	ECM-med Fibs	CAPNS1
U2SURP	8.6e-08	-0.41949	0.179	0.383	0.00201679	ECM-med Fibs	U2SURP
METTL7A	9.6e-08	-0.468485	0.106	0.281	0.00225117	ECM-med Fibs	METTL7A
L1TD1	9.84e-08	0.527317	0.358	0.22	0.00230812	ECM-med Fibs	L1TD1
DDX3X	9.99e-08	-0.500428	0.326	0.532	0.00234315	ECM-med Fibs	DDX3X
GGT5	1.07e-07	-0.633368	0.477	0.651	0.0025176	ECM-med Fibs	GGT5
MORF4L1.1	1.17e-07	0.505983	0.739	0.737	0.00273394	ECM-med Fibs	MORF4L1
RPLP1	1.22e-07	0.282416	0.995	0.989	0.00286961	ECM-med Fibs	RPLP1
CTNNA1.1	1.24e-07	-0.383215	0.17	0.363	0.00289976	ECM-med Fibs	CTNNA1
ZMYM2	1.24e-07	-0.368966	0.096	0.274	0.00290893	ECM-med Fibs	ZMYM2
CYB5A.1	1.26e-07	-0.596852	0.307	0.526	0.00295897	ECM-med Fibs	CYB5A
SRGAP1	1.29e-07	-0.465265	0.087	0.257	0.00302804	ECM-med Fibs	SRGAP1
HSPA5.1	1.32e-07	-0.510278	0.408	0.604	0.00309122	ECM-med Fibs	HSPA5
LIMA1	1.34e-07	-0.503489	0.44	0.666	0.00313836	ECM-med Fibs	LIMA1
PARP14	1.42e-07	-0.373348	0.11	0.289	0.00333787	ECM-med Fibs	PARP14
PPFIA1	1.43e-07	-0.335836	0.096	0.273	0.00335974	ECM-med Fibs	PPFIA1
STX12	1.47e-07	-0.373225	0.106	0.285	0.00344118	ECM-med Fibs	STX12
PHF14.1	1.49e-07	-0.403287	0.17	0.367	0.00348385	ECM-med Fibs	PHF14
PCSK1N.1	1.51e-07	0.757069	0.417	0.277	0.00354963	ECM-med Fibs	PCSK1N
FRZB.1	1.52e-07	-0.423088	0.45	0.663	0.00356758	ECM-med Fibs	FRZB
NUMA1.1	1.55e-07	-0.362027	0.11	0.293	0.00363747	ECM-med Fibs	NUMA1
HEBP1	1.57e-07	-0.342901	0.096	0.273	0.00367862	ECM-med Fibs	HEBP1
CALR.1	1.62e-07	-0.475119	0.413	0.611	0.00380686	ECM-med Fibs	CALR
MOXD1.1	1.71e-07	0.51048	0.693	0.591	0.00399838	ECM-med Fibs	MOXD1
SDHD	1.71e-07	-0.418306	0.197	0.401	0.00401534	ECM-med Fibs	SDHD
AC011448.1	1.79e-07	-0.261401	0.106	0.294	0.00419556	ECM-med Fibs	AC011448.1
MAPK10	1.84e-07	-0.335185	0.17	0.37	0.00431923	ECM-med Fibs	MAPK10
ELF1	1.9e-07	-0.428781	0.087	0.251	0.00444501	ECM-med Fibs	ELF1
G3BP2.1	1.94e-07	-0.360749	0.133	0.321	0.00454176	ECM-med Fibs	G3BP2
TOP2B.1	1.95e-07	-0.323849	0.115	0.292	0.00457746	ECM-med Fibs	TOP2B
DHX29.1	1.97e-07	-0.341265	0.087	0.254	0.00463032	ECM-med Fibs	DHX29
RBM26.1	2e-07	-0.327381	0.083	0.252	0.00467948	ECM-med Fibs	RBM26
PDLIM1	2e-07	-0.594023	0.211	0.404	0.00468359	ECM-med Fibs	PDLIM1
FOXO3	2.01e-07	-0.496929	0.161	0.343	0.00472045	ECM-med Fibs	FOXO3
TCEAL9	2.06e-07	0.564492	0.537	0.441	0.00483428	ECM-med Fibs	TCEAL9
LARS	2.06e-07	-0.324031	0.083	0.25	0.00483769	ECM-med Fibs	LARS
COL1A2.1	2.09e-07	0.428014	0.885	0.725	0.00490112	ECM-med Fibs	COL1A2
NORAD.1	2.13e-07	-0.390292	0.312	0.536	0.00499103	ECM-med Fibs	NORAD
HNRNPAB	2.21e-07	-0.372756	0.138	0.324	0.00518951	ECM-med Fibs	HNRNPAB
COX17	2.22e-07	0.509366	0.339	0.205	0.0051968	ECM-med Fibs	COX17
TNXB.1	2.22e-07	-0.513037	0.11	0.282	0.00519798	ECM-med Fibs	TNXB
CFL1	2.23e-07	0.444677	0.761	0.694	0.00523058	ECM-med Fibs	CFL1
EPHX1	2.45e-07	-0.409508	0.183	0.379	0.00573558	ECM-med Fibs	EPHX1
AC093512.2.1	2.56e-07	0.358694	0.683	0.628	0.00600327	ECM-med Fibs	AC093512.2
EEF1B2.1	2.58e-07	-0.465887	0.537	0.714	0.00604367	ECM-med Fibs	EEF1B2
ZMYND11.1	2.6e-07	-0.316614	0.092	0.267	0.0060954	ECM-med Fibs	ZMYND11
LINC-PINT.1	2.63e-07	-0.487078	0.183	0.38	0.00616772	ECM-med Fibs	LINC-PINT.1
WNK1.1	2.64e-07	-0.276199	0.087	0.256	0.00619791	ECM-med Fibs	WNK1
EPB41L4A-AS1	2.69e-07	-0.391812	0.156	0.352	0.00630942	ECM-med Fibs	EPB41L4A-AS1
NFIX.1	2.72e-07	-0.400014	0.106	0.274	0.00637789	ECM-med Fibs	NFIX
BBX.1	2.73e-07	-0.407825	0.202	0.397	0.00640336	ECM-med Fibs	BBX
CARF	2.76e-07	0.625734	0.422	0.295	0.00646396	ECM-med Fibs	CARF
PCF11	2.79e-07	-0.384628	0.147	0.338	0.00653852	ECM-med Fibs	PCF11
DDX3Y	2.79e-07	-0.481058	0.101	0.267	0.00655006	ECM-med Fibs	DDX3Y
CCL2.1	2.89e-07	0.341579	0.761	0.611	0.00678041	ECM-med Fibs	CCL2
SVIL.1	2.92e-07	-0.485381	0.183	0.375	0.00683903	ECM-med Fibs	SVIL
ZNF704.1	2.93e-07	-0.384458	0.101	0.27	0.00686445	ECM-med Fibs	ZNF704
SVEP1	2.95e-07	-0.439373	0.179	0.371	0.00690919	ECM-med Fibs	SVEP1
AC011498.7	2.95e-07	0.571716	0.349	0.208	0.00691126	ECM-med Fibs	AC011498.7
TNFSF12	2.97e-07	-0.341803	0.092	0.257	0.00695227	ECM-med Fibs	TNFSF12
DDX46	3.02e-07	-0.414293	0.17	0.365	0.00708661	ECM-med Fibs	DDX46
HPCAL1	3.12e-07	0.551482	0.417	0.29	0.00730991	ECM-med Fibs	HPCAL1
AC026523.2.1	3.12e-07	0.592112	0.486	0.349	0.00731336	ECM-med Fibs	AC026523.2
KPNA5	3.16e-07	-0.479835	0.275	0.476	0.00741322	ECM-med Fibs	KPNA5
SELENBP1	3.17e-07	-0.424696	0.11	0.283	0.00743691	ECM-med Fibs	SELENBP1
HSPD1	3.23e-07	-0.472133	0.261	0.463	0.00757998	ECM-med Fibs	HSPD1
PTTG1IP.1	3.43e-07	-0.36927	0.174	0.374	0.00803618	ECM-med Fibs	PTTG1IP
VPS35.1	3.6e-07	-0.289929	0.092	0.264	0.00843715	ECM-med Fibs	VPS35
UCKL1-AS1	3.64e-07	0.511064	0.349	0.218	0.00853791	ECM-med Fibs	UCKL1-AS1
NCOR1.1	3.77e-07	-0.453603	0.197	0.388	0.00883975	ECM-med Fibs	NCOR1
CITED2	3.85e-07	-0.693244	0.151	0.321	0.00902055	ECM-med Fibs	CITED2
MYO1B	3.85e-07	-0.404088	0.133	0.306	0.0090334	ECM-med Fibs	MYO1B
PRPF6	3.86e-07	-0.368608	0.11	0.284	0.00904509	ECM-med Fibs	PRPF6
DSG3.1	3.99e-07	0.567296	0.376	0.243	0.00936564	ECM-med Fibs	DSG3
RBM39	4.11e-07	-0.410565	0.454	0.646	0.00963711	ECM-med Fibs	RBM39
TNS1.1	4.11e-07	-0.381546	0.197	0.394	0.00963977	ECM-med Fibs	TNS1
PCDH11X	4.17e-07	0.511863	0.312	0.181	0.00978401	ECM-med Fibs	PCDH11X
DICER1.1	4.31e-07	-0.301892	0.096	0.265	0.0100954	ECM-med Fibs	DICER1
LIFR	4.33e-07	-0.475615	0.106	0.273	0.0101405	ECM-med Fibs	LIFR
LOXL1	4.35e-07	0.666365	0.376	0.256	0.0101981	ECM-med Fibs	LOXL1
ECM2	4.42e-07	-0.396566	0.179	0.372	0.0103576	ECM-med Fibs	ECM2
YTHDC1	4.45e-07	-0.404044	0.151	0.329	0.0104379	ECM-med Fibs	YTHDC1
TMEM14A	4.47e-07	0.456606	0.284	0.162	0.0104882	ECM-med Fibs	TMEM14A
CRX.1	4.6e-07	0.409168	0.404	0.265	0.0107845	ECM-med Fibs	CRX
CRIM1	4.69e-07	-0.577072	0.128	0.296	0.0110054	ECM-med Fibs	CRIM1
RBMS3	4.77e-07	-0.460992	0.266	0.466	0.0111887	ECM-med Fibs	RBMS3
MAP3K2.1	4.78e-07	-0.373573	0.11	0.28	0.0112122	ECM-med Fibs	MAP3K2
EVA1B.1	4.95e-07	-0.346017	0.138	0.325	0.0115992	ECM-med Fibs	EVA1B
BEND7	4.95e-07	0.467612	0.275	0.152	0.0116058	ECM-med Fibs	BEND7
CDK13.1	5.04e-07	-0.295782	0.142	0.334	0.0118193	ECM-med Fibs	CDK13
AFF4	5.09e-07	-0.315158	0.142	0.33	0.0119295	ECM-med Fibs	AFF4
PAK2.1	5.34e-07	-0.353776	0.115	0.288	0.0125287	ECM-med Fibs	PAK2
LINC01551.1	5.52e-07	0.428148	0.826	0.782	0.0129342	ECM-med Fibs	LINC01551
ANKRD36	5.53e-07	-0.318633	0.115	0.289	0.0129761	ECM-med Fibs	ANKRD36
SEM1	5.62e-07	0.586386	0.573	0.502	0.013183	ECM-med Fibs	SEM1
PNPT1.1	5.76e-07	0.596734	0.592	0.519	0.0135047	ECM-med Fibs	PNPT1
HP1BP3.1	5.93e-07	-0.334565	0.307	0.511	0.013908	ECM-med Fibs	HP1BP3
MAP2K2	6.02e-07	-0.327609	0.101	0.27	0.0141261	ECM-med Fibs	MAP2K2
CSRP1.1	6.17e-07	-0.425682	0.509	0.685	0.0144583	ECM-med Fibs	CSRP1
BCAP29	6.17e-07	-0.372426	0.147	0.335	0.0144675	ECM-med Fibs	BCAP29
PDE5A.1	6.26e-07	-0.369351	0.119	0.29	0.0146843	ECM-med Fibs	PDE5A
MED13L	6.35e-07	-0.355234	0.124	0.299	0.0148887	ECM-med Fibs	MED13L
KDSR	6.39e-07	-0.368967	0.106	0.272	0.0149722	ECM-med Fibs	KDSR
GSTM2	6.46e-07	-0.284145	0.115	0.286	0.0151472	ECM-med Fibs	GSTM2
NBPF9.1	6.53e-07	-0.470146	0.142	0.314	0.0153165	ECM-med Fibs	NBPF9
MKLN1	6.55e-07	-0.299676	0.119	0.296	0.0153522	ECM-med Fibs	MKLN1
COL18A1	6.6e-07	-0.361953	0.298	0.508	0.015476	ECM-med Fibs	COL18A1
HNRNPA3	7.08e-07	-0.388674	0.445	0.651	0.0165954	ECM-med Fibs	HNRNPA3
SREK1	7.68e-07	-0.352094	0.128	0.306	0.0180127	ECM-med Fibs	SREK1
H1FX	7.72e-07	-0.434393	0.17	0.354	0.0180923	ECM-med Fibs	H1FX
ATXN7L3B.1	7.98e-07	-0.359597	0.096	0.256	0.0187007	ECM-med Fibs	ATXN7L3B
AL031595.3.1	8e-07	0.482756	0.404	0.273	0.0187665	ECM-med Fibs	AL031595.3
MYO1C	8.33e-07	-0.344362	0.115	0.288	0.0195269	ECM-med Fibs	MYO1C
CCSER2	8.87e-07	-0.315785	0.106	0.269	0.0207987	ECM-med Fibs	CCSER2
TM4SF1	8.89e-07	-0.663446	0.266	0.449	0.0208471	ECM-med Fibs	TM4SF1
OSMR	8.9e-07	-0.449524	0.101	0.261	0.0208655	ECM-med Fibs	OSMR
CAMK2N1	9.03e-07	-0.421288	0.101	0.257	0.0211661	ECM-med Fibs	CAMK2N1
GATAD1	9.36e-07	-0.320418	0.128	0.302	0.0219373	ECM-med Fibs	GATAD1
IGFBP4.1	9.96e-07	-0.4861	0.56	0.729	0.0233634	ECM-med Fibs	IGFBP4
TSC22D2	1.03e-06	-0.441451	0.096	0.253	0.0241457	ECM-med Fibs	TSC22D2
MRPL18	1.07e-06	-0.325189	0.11	0.273	0.0250128	ECM-med Fibs	MRPL18
KPNB1.1	1.09e-06	-0.392024	0.156	0.33	0.0254914	ECM-med Fibs	KPNB1
GOLGA2.1	1.09e-06	-0.331227	0.151	0.336	0.0254949	ECM-med Fibs	GOLGA2
TM9SF3.1	1.09e-06	-0.397788	0.22	0.418	0.0255135	ECM-med Fibs	TM9SF3
NR1D2.1	1.13e-06	-0.325015	0.11	0.274	0.0264425	ECM-med Fibs	NR1D2
ACIN1.1	1.16e-06	-0.310897	0.092	0.25	0.0272943	ECM-med Fibs	ACIN1
TMX4.1	1.24e-06	-0.366823	0.138	0.312	0.0290084	ECM-med Fibs	TMX4
FIS1	1.28e-06	-0.451392	0.275	0.468	0.0299893	ECM-med Fibs	FIS1
PPP2CB	1.31e-06	-0.407277	0.106	0.261	0.030766	ECM-med Fibs	PPP2CB
PPDPF	1.39e-06	0.407732	0.67	0.609	0.0326922	ECM-med Fibs	PPDPF
ANKRD12	1.4e-06	-0.395064	0.312	0.526	0.0328896	ECM-med Fibs	ANKRD12
GLUL	1.43e-06	-0.607426	0.289	0.473	0.0334906	ECM-med Fibs	GLUL
GNB5	1.46e-06	0.636822	0.459	0.36	0.0342207	ECM-med Fibs	GNB5
MORF4L2	1.47e-06	0.529877	0.619	0.564	0.0344935	ECM-med Fibs	MORF4L2
MMP2	1.51e-06	0.592466	0.615	0.544	0.0354748	ECM-med Fibs	MMP2
SLC25A36.1	1.52e-06	-0.267406	0.133	0.307	0.0356882	ECM-med Fibs	SLC25A36
RERG	1.54e-06	-0.390403	0.239	0.432	0.0361486	ECM-med Fibs	RERG
GCC2.1	1.54e-06	-0.426883	0.257	0.444	0.0362094	ECM-med Fibs	GCC2
UBE2H.1	1.59e-06	-0.340569	0.11	0.269	0.037192	ECM-med Fibs	UBE2H
EMP2	1.6e-06	-0.37816	0.147	0.318	0.0375877	ECM-med Fibs	EMP2
SNRPG	1.66e-06	0.484618	0.463	0.352	0.0390134	ECM-med Fibs	SNRPG
OIP5-AS1.1	1.7e-06	-0.358027	0.11	0.268	0.0399174	ECM-med Fibs	OIP5-AS1
GYPC	1.73e-06	-0.41865	0.156	0.326	0.0404965	ECM-med Fibs	GYPC
ARMC10	1.75e-06	0.495378	0.587	0.498	0.0410068	ECM-med Fibs	ARMC10
COPS9	1.82e-06	0.543765	0.445	0.342	0.0426778	ECM-med Fibs	COPS9
SUPT16H	1.83e-06	-0.286751	0.128	0.295	0.0428002	ECM-med Fibs	SUPT16H
AKAP11.1	1.84e-06	-0.287562	0.096	0.254	0.0431024	ECM-med Fibs	AKAP11
TMED2	1.85e-06	0.547742	0.505	0.42	0.0434208	ECM-med Fibs	TMED2
NEDD8	1.87e-06	0.443396	0.615	0.549	0.0437872	ECM-med Fibs	NEDD8
LRRC32	1.9e-06	0.59539	0.275	0.162	0.0445551	ECM-med Fibs	LRRC32
BRD2	1.92e-06	-0.462797	0.216	0.394	0.0449079	ECM-med Fibs	BRD2
RARRES1	2.01e-06	0.500031	0.463	0.332	0.0470248	ECM-med Fibs	RARRES1
PKN2	2.03e-06	-0.365657	0.147	0.319	0.0476532	ECM-med Fibs	PKN2
NSA2.1	2.04e-06	-0.366399	0.151	0.322	0.0478628	ECM-med Fibs	NSA2
MAFF.1	2.09e-06	-0.790463	0.298	0.452	0.0489545	ECM-med Fibs	MAFF
AC020916.1.1	2.09e-06	0.349085	0.67	0.532	0.0489932	ECM-med Fibs	AC020916.1
EDNRB.1	1.57e-153	1.94314	0.877	0.342	3.69e-149	CCL19 CCL21-hi Fibs	EDNRB
C7.1	9.4e-139	1.55009	0.995	0.823	2.2e-134	CCL19 CCL21-hi Fibs	C7
GFRA1.2	1.82e-111	1.25474	0.604	0.13	4.26e-107	CCL19 CCL21-hi Fibs	GFRA1
SLIT3.1	7.97e-94	1.38596	0.751	0.299	1.87e-89	CCL19 CCL21-hi Fibs	SLIT3
C2ORF40.1	1.35e-93	1.81667	0.847	0.44	3.18e-89	CCL19 CCL21-hi Fibs	C2ORF40
SFRP1.1	1.23e-90	1.84581	0.796	0.373	2.88e-86	CCL19 CCL21-hi Fibs	SFRP1
C11ORF96.1	6.71e-90	1.66532	0.933	0.664	1.57e-85	CCL19 CCL21-hi Fibs	C11ORF96
S1PR3.2	4.86e-87	1.33717	0.614	0.192	1.14e-82	CCL19 CCL21-hi Fibs	S1PR3
TMSB10.1	9.76e-83	-1.39597	0.78	0.906	2.29e-78	CCL19 CCL21-hi Fibs	TMSB10
ADRA2C	1.6e-79	1.11993	0.407	0.073	3.76e-75	CCL19 CCL21-hi Fibs	ADRA2C
JUND.1	1.46e-77	1.12787	0.968	0.701	3.43e-73	CCL19 CCL21-hi Fibs	JUND
FILIP1L.1	3.46e-77	1.264	0.883	0.555	8.12e-73	CCL19 CCL21-hi Fibs	FILIP1L
FP671120.4.2	1.06e-75	1.08259	0.962	0.511	2.49e-71	CCL19 CCL21-hi Fibs	FP671120.4
FP671120.3.2	1.55e-75	1.08544	0.969	0.54	3.64e-71	CCL19 CCL21-hi Fibs	FP671120.3
CRISPLD2.1	2.15e-73	1.11239	0.741	0.336	5.04e-69	CCL19 CCL21-hi Fibs	CRISPLD2
ZBTB16.2	8.36e-73	1.13337	0.715	0.342	1.96e-68	CCL19 CCL21-hi Fibs	ZBTB16
RPL31.2	1.15e-72	-2.1547	0.611	0.828	2.69e-68	CCL19 CCL21-hi Fibs	RPL31
IFITM2.2	4.63e-71	0.971548	0.969	0.85	1.09e-66	CCL19 CCL21-hi Fibs	IFITM2
CD81.2	5.25e-71	0.852551	0.982	0.625	1.23e-66	CCL19 CCL21-hi Fibs	CD81
CLEC3B.1	1.84e-70	0.853595	0.643	0.238	4.32e-66	CCL19 CCL21-hi Fibs	CLEC3B
AC037198.1.1	2.81e-70	1.24802	0.577	0.197	6.59e-66	CCL19 CCL21-hi Fibs	AC037198.1
RPS29.2	7.54e-68	-2.04088	0.613	0.832	1.77e-63	CCL19 CCL21-hi Fibs	RPS29
ADAMTS1.1	5.91e-67	1.51695	0.726	0.358	1.39e-62	CCL19 CCL21-hi Fibs	ADAMTS1
EXOSC7.1	1.58e-66	0.933433	0.755	0.361	3.7e-62	CCL19 CCL21-hi Fibs	EXOSC7
AKAP12.2	7.41e-66	1.28248	0.928	0.638	1.74e-61	CCL19 CCL21-hi Fibs	AKAP12
EPAS1.1	5.81e-65	1.03528	0.755	0.384	1.36e-60	CCL19 CCL21-hi Fibs	EPAS1
TXNIP.2	1.13e-64	0.971936	0.937	0.621	2.64e-60	CCL19 CCL21-hi Fibs	TXNIP
CP.2	1.99e-64	1.27721	0.568	0.2	4.65e-60	CCL19 CCL21-hi Fibs	CP
CCL21.2	2.39e-64	1.57023	0.625	0.24	5.6e-60	CCL19 CCL21-hi Fibs	CCL21
RPS27.2	1.34e-63	-1.76823	0.975	0.987	3.14e-59	CCL19 CCL21-hi Fibs	RPS27
NPY1R.2	1.67e-61	1.15683	0.649	0.279	3.91e-57	CCL19 CCL21-hi Fibs	NPY1R
PTGER1	7.9e-61	0.880266	0.35	0.066	1.85e-56	CCL19 CCL21-hi Fibs	PTGER1
ACTB.2	1.07e-60	-1.12118	0.971	0.982	2.5e-56	CCL19 CCL21-hi Fibs	ACTB
IL6ST.2	2.12e-60	0.937883	0.825	0.502	4.97e-56	CCL19 CCL21-hi Fibs	IL6ST
RPL7A.2	2.77e-60	0.630714	0.987	0.897	6.49e-56	CCL19 CCL21-hi Fibs	RPL7A
EPS8.2	2.98e-59	0.954213	0.769	0.411	6.99e-55	CCL19 CCL21-hi Fibs	EPS8
THBS1.2	1.14e-58	1.10777	0.895	0.668	2.68e-54	CCL19 CCL21-hi Fibs	THBS1
RPS3AP6.1	2.34e-57	0.964484	0.514	0.184	5.49e-53	CCL19 CCL21-hi Fibs	RPS3AP6
PDGFRA.2	5.16e-57	0.986983	0.795	0.448	1.21e-52	CCL19 CCL21-hi Fibs	PDGFRA
CXCL12.2	1.2e-56	0.898412	0.796	0.429	2.81e-52	CCL19 CCL21-hi Fibs	CXCL12
ABCC9.1	1.25e-56	1.06428	0.679	0.334	2.93e-52	CCL19 CCL21-hi Fibs	ABCC9
CALD1.2	7.51e-56	0.655866	1	0.936	1.76e-51	CCL19 CCL21-hi Fibs	CALD1
RPL41.2	1.42e-55	-0.876799	0.993	0.993	3.32e-51	CCL19 CCL21-hi Fibs	RPL41
CCL19.1	9.97e-55	2.6464	0.44	0.135	2.34e-50	CCL19 CCL21-hi Fibs	CCL19
RPL34.2	8.57e-53	-1.11384	0.989	0.975	2.01e-48	CCL19 CCL21-hi Fibs	RPL34
ANGPTL1.1	3.27e-52	0.876283	0.468	0.153	7.66e-48	CCL19 CCL21-hi Fibs	ANGPTL1
PTEN.2	5.39e-52	0.872071	0.746	0.416	1.26e-47	CCL19 CCL21-hi Fibs	PTEN
RPL18AP3.1	8.56e-52	0.974933	0.533	0.206	2.01e-47	CCL19 CCL21-hi Fibs	RPL18AP3
SRRM2.2	1.51e-51	0.777417	0.886	0.549	3.53e-47	CCL19 CCL21-hi Fibs	SRRM2
PALLD.2	2.56e-51	0.850381	0.892	0.601	6e-47	CCL19 CCL21-hi Fibs	PALLD
KLF9.1	3.82e-51	0.8903	0.742	0.421	8.95e-47	CCL19 CCL21-hi Fibs	KLF9
RPL21P16.1	8.19e-51	0.88916	0.91	0.593	1.92e-46	CCL19 CCL21-hi Fibs	RPL21P16
NEGR1.1	3.44e-50	0.885759	0.623	0.286	8.07e-46	CCL19 CCL21-hi Fibs	NEGR1
S100A6	3.11e-49	-1.25046	0.777	0.887	7.29e-45	CCL19 CCL21-hi Fibs	S100A6
ZEB2.2	4.42e-49	0.859228	0.78	0.474	1.04e-44	CCL19 CCL21-hi Fibs	ZEB2
LGALS1.1	6.3e-48	-1.0314	0.856	0.888	1.48e-43	CCL19 CCL21-hi Fibs	LGALS1
TIMP1.2	7.76e-47	-1.32305	0.942	0.936	1.82e-42	CCL19 CCL21-hi Fibs	TIMP1
RPL36.2	1.26e-46	-0.962543	0.932	0.948	2.97e-42	CCL19 CCL21-hi Fibs	RPL36
CD74.2	5.08e-46	-2.06708	0.187	0.494	1.19e-41	CCL19 CCL21-hi Fibs	CD74
TPT1.2	9.17e-46	0.541366	0.991	0.916	2.15e-41	CCL19 CCL21-hi Fibs	TPT1
RPL27A.2	2.02e-45	-1.0756	0.863	0.903	4.73e-41	CCL19 CCL21-hi Fibs	RPL27A
AL450405.1.2	2.18e-45	-1.68973	0.014	0.309	5.11e-41	CCL19 CCL21-hi Fibs	AL450405.1
RPL7.2	2.35e-45	-0.972292	0.944	0.945	5.52e-41	CCL19 CCL21-hi Fibs	RPL7
TLE2	5.13e-45	0.707458	0.395	0.127	1.2e-40	CCL19 CCL21-hi Fibs	TLE2
LHFPL6.1	7.33e-45	0.931806	0.787	0.49	1.72e-40	CCL19 CCL21-hi Fibs	LHFPL6
RPS17.2	1.1e-44	-1.46968	0.668	0.824	2.59e-40	CCL19 CCL21-hi Fibs	RPS17
TMSB4XP4.2	1.3e-44	-1.63328	0.065	0.368	3.05e-40	CCL19 CCL21-hi Fibs	TMSB4XP4
HSPB1.1	2.19e-44	-1.16446	0.663	0.806	5.13e-40	CCL19 CCL21-hi Fibs	HSPB1
CD302.1	3.06e-44	0.752381	0.737	0.41	7.17e-40	CCL19 CCL21-hi Fibs	CD302
PLCXD3.1	3.66e-44	0.919252	0.441	0.164	8.57e-40	CCL19 CCL21-hi Fibs	PLCXD3
A2M.2	4.48e-44	0.83516	0.96	0.762	1.05e-39	CCL19 CCL21-hi Fibs	A2M
CHST7	9.22e-44	0.729212	0.306	0.076	2.16e-39	CCL19 CCL21-hi Fibs	CHST7
IGHG1.2	9.47e-44	-1.86565	0.079	0.38	2.22e-39	CCL19 CCL21-hi Fibs	IGHG1
FKBP5.2	1.05e-43	0.855281	0.654	0.351	2.45e-39	CCL19 CCL21-hi Fibs	FKBP5
NR2F2.2	1.12e-43	0.729013	0.91	0.662	2.62e-39	CCL19 CCL21-hi Fibs	NR2F2
NID1	6.55e-43	0.813081	0.571	0.275	1.54e-38	CCL19 CCL21-hi Fibs	NID1
TMSB4X.2	6.83e-43	-0.676527	0.993	0.996	1.6e-38	CCL19 CCL21-hi Fibs	TMSB4X
SYNE1.2	9.21e-43	0.80622	0.759	0.453	2.16e-38	CCL19 CCL21-hi Fibs	SYNE1
SH3BP5.1	4.27e-42	0.992816	0.638	0.356	1e-37	CCL19 CCL21-hi Fibs	SH3BP5
RPL3P4.1	5.03e-42	0.929548	0.501	0.215	1.18e-37	CCL19 CCL21-hi Fibs	RPL3P4
COL18A1.1	7.38e-42	0.786011	0.715	0.403	1.73e-37	CCL19 CCL21-hi Fibs	COL18A1
RPL13A.2	1.19e-41	-0.884809	0.984	0.976	2.79e-37	CCL19 CCL21-hi Fibs	RPL13A
EPB41L2.2	2.03e-41	0.746422	0.777	0.465	4.76e-37	CCL19 CCL21-hi Fibs	EPB41L2
SERF2.2	3.59e-41	-0.700738	0.917	0.939	8.42e-37	CCL19 CCL21-hi Fibs	SERF2
ABCA8.2	1.76e-40	0.827071	0.714	0.387	4.12e-36	CCL19 CCL21-hi Fibs	ABCA8
SAMHD1.1	1.78e-40	0.799705	0.474	0.199	4.16e-36	CCL19 CCL21-hi Fibs	SAMHD1
RPL21.2	1.79e-40	-1.01829	0.998	0.983	4.19e-36	CCL19 CCL21-hi Fibs	RPL21
NACA.2	3.64e-40	0.526121	0.982	0.825	8.54e-36	CCL19 CCL21-hi Fibs	NACA
MBNL2.1	4.3e-40	0.748477	0.542	0.257	1.01e-35	CCL19 CCL21-hi Fibs	MBNL2
CEBPD.2	6.45e-40	0.866349	0.924	0.744	1.51e-35	CCL19 CCL21-hi Fibs	CEBPD
CD44.1	2.16e-39	0.866727	0.595	0.306	5.07e-35	CCL19 CCL21-hi Fibs	CD44
LIFR.1	3.26e-39	0.7035	0.458	0.183	7.65e-35	CCL19 CCL21-hi Fibs	LIFR
DST.2	3.74e-39	0.652589	0.901	0.596	8.77e-35	CCL19 CCL21-hi Fibs	DST
FAM13C	4.18e-39	0.751643	0.407	0.155	9.81e-35	CCL19 CCL21-hi Fibs	FAM13C
RPL39.2	6.75e-39	-1.04455	0.933	0.949	1.58e-34	CCL19 CCL21-hi Fibs	RPL39
GRIN2A	7.76e-39	0.659207	0.27	0.063	1.82e-34	CCL19 CCL21-hi Fibs	GRIN2A
DDX17.2	9.02e-39	0.652386	0.905	0.588	2.12e-34	CCL19 CCL21-hi Fibs	DDX17
IGHG2.2	1.44e-37	-1.69171	0.077	0.345	3.38e-33	CCL19 CCL21-hi Fibs	IGHG2
SSTR2	1.44e-37	0.695646	0.377	0.126	3.38e-33	CCL19 CCL21-hi Fibs	SSTR2
GUCY1A2.1	1.88e-37	0.914394	0.514	0.249	4.42e-33	CCL19 CCL21-hi Fibs	GUCY1A2
RPL7P9.1	2.72e-37	0.749874	0.488	0.211	6.38e-33	CCL19 CCL21-hi Fibs	RPL7P9
LINC01660.2	4.53e-37	-1.62231	0.326	0.568	1.06e-32	CCL19 CCL21-hi Fibs	LINC01660
SLC38A2.2	1.11e-36	0.853128	0.762	0.503	2.61e-32	CCL19 CCL21-hi Fibs	SLC38A2
STEAP4	1.66e-36	0.801653	0.353	0.116	3.88e-32	CCL19 CCL21-hi Fibs	STEAP4
CTHRC1.2	6.48e-36	-1.39793	0.059	0.324	1.52e-31	CCL19 CCL21-hi Fibs	CTHRC1
ADH1B.2	1.06e-35	0.571724	0.877	0.557	2.5e-31	CCL19 CCL21-hi Fibs	ADH1B
HSP90AB1.2	1.4e-35	0.542629	0.968	0.787	3.28e-31	CCL19 CCL21-hi Fibs	HSP90AB1
FMO2	3.11e-35	0.923188	0.299	0.087	7.28e-31	CCL19 CCL21-hi Fibs	FMO2
CARMN.1	3.89e-35	0.973473	0.582	0.308	9.12e-31	CCL19 CCL21-hi Fibs	CARMN
HNRNPA2B1.1	8.59e-35	0.557308	0.932	0.73	2.01e-30	CCL19 CCL21-hi Fibs	HNRNPA2B1
TMEM176B.2	1.34e-34	0.537973	0.465	0.183	3.14e-30	CCL19 CCL21-hi Fibs	TMEM176B
RPS28.2	1.45e-34	-0.794551	0.937	0.953	3.41e-30	CCL19 CCL21-hi Fibs	RPS28
FST	2.05e-34	0.783525	0.306	0.092	4.82e-30	CCL19 CCL21-hi Fibs	FST
SETBP1.2	8.13e-34	0.673584	0.512	0.249	1.91e-29	CCL19 CCL21-hi Fibs	SETBP1
ANGPT1	2.88e-33	0.75077	0.333	0.118	6.76e-29	CCL19 CCL21-hi Fibs	ANGPT1
AES.1	3.81e-33	0.653797	0.641	0.382	8.94e-29	CCL19 CCL21-hi Fibs	AES
BOD1L1.2	4.74e-33	0.633795	0.573	0.31	1.11e-28	CCL19 CCL21-hi Fibs	BOD1L1
RPS6.2	9.04e-33	-0.670643	0.973	0.965	2.12e-28	CCL19 CCL21-hi Fibs	RPS6
FMO3.1	9.72e-33	0.762187	0.485	0.227	2.28e-28	CCL19 CCL21-hi Fibs	FMO3
NRP1.2	1.03e-32	0.632255	0.775	0.495	2.42e-28	CCL19 CCL21-hi Fibs	NRP1
DPT	1.54e-32	1.21039	0.324	0.112	3.6e-28	CCL19 CCL21-hi Fibs	DPT
CNTN1.1	2.84e-32	0.659566	0.452	0.205	6.67e-28	CCL19 CCL21-hi Fibs	CNTN1
LMOD1.1	3.49e-32	0.726378	0.508	0.249	8.18e-28	CCL19 CCL21-hi Fibs	LMOD1
POSTN.2	4.44e-32	-1.88347	0.05	0.296	1.04e-27	CCL19 CCL21-hi Fibs	POSTN
CD9.1	8.49e-32	-1.16365	0.153	0.411	1.99e-27	CCL19 CCL21-hi Fibs	CD9
LTBP4.2	8.55e-32	0.620511	0.901	0.643	2.01e-27	CCL19 CCL21-hi Fibs	LTBP4
RPL13AP5.1	9.41e-32	0.682789	0.414	0.17	2.21e-27	CCL19 CCL21-hi Fibs	RPL13AP5
RPL36A.2	1.48e-31	-1.09078	0.818	0.872	3.46e-27	CCL19 CCL21-hi Fibs	RPL36A
MYH10.2	6.22e-31	0.623399	0.656	0.369	1.46e-26	CCL19 CCL21-hi Fibs	MYH10
SRGN.2	6.59e-31	0.695995	0.726	0.466	1.55e-26	CCL19 CCL21-hi Fibs	SRGN
HLA-DRA.2	7.03e-31	-1.557	0.099	0.34	1.65e-26	CCL19 CCL21-hi Fibs	HLA-DRA
PARM1	7.36e-31	0.641288	0.391	0.159	1.73e-26	CCL19 CCL21-hi Fibs	PARM1
RPS12.1	9.34e-31	0.368041	0.993	0.956	2.19e-26	CCL19 CCL21-hi Fibs	RPS12
PRRC2C.2	2.89e-30	0.585029	0.721	0.447	6.77e-26	CCL19 CCL21-hi Fibs	PRRC2C
ANKRD11.2	3.64e-30	0.612938	0.631	0.356	8.52e-26	CCL19 CCL21-hi Fibs	ANKRD11
RPL5.2	4.6e-30	0.403013	0.984	0.895	1.08e-25	CCL19 CCL21-hi Fibs	RPL5
SPON2.2	1.53e-29	-1.22854	0.088	0.325	3.58e-25	CCL19 CCL21-hi Fibs	SPON2
TBX3	1.9e-29	0.70636	0.486	0.245	4.45e-25	CCL19 CCL21-hi Fibs	TBX3
PRKAR2B	3.18e-29	0.623918	0.306	0.112	7.46e-25	CCL19 CCL21-hi Fibs	PRKAR2B
RPL38.2	1.12e-28	-1.00724	0.681	0.786	2.62e-24	CCL19 CCL21-hi Fibs	RPL38
RPL30.2	1.65e-28	0.361042	0.982	0.933	3.87e-24	CCL19 CCL21-hi Fibs	RPL30
FAM89A	2.07e-28	0.550033	0.259	0.081	4.85e-24	CCL19 CCL21-hi Fibs	FAM89A
STON1.1	2.4e-28	0.611037	0.4	0.18	5.63e-24	CCL19 CCL21-hi Fibs	STON1
TMEM176A	2.75e-28	0.528577	0.377	0.149	6.46e-24	CCL19 CCL21-hi Fibs	TMEM176A
CHST12.2	4.1e-28	-0.986593	0.607	0.773	9.61e-24	CCL19 CCL21-hi Fibs	CHST12
IGFBP3.2	1.02e-27	0.796186	0.602	0.342	2.39e-23	CCL19 CCL21-hi Fibs	IGFBP3
RPL37A.2	2.16e-27	-0.726004	0.91	0.934	5.06e-23	CCL19 CCL21-hi Fibs	RPL37A
PPDPF.1	2.47e-27	-0.973883	0.505	0.656	5.79e-23	CCL19 CCL21-hi Fibs	PPDPF
IFI27	3.56e-27	-1.16418	0.049	0.262	8.35e-23	CCL19 CCL21-hi Fibs	IFI27
PDLIM1.1	3.74e-27	0.506407	0.568	0.318	8.78e-23	CCL19 CCL21-hi Fibs	PDLIM1
ARID5B.1	4.51e-27	0.739136	0.771	0.601	1.06e-22	CCL19 CCL21-hi Fibs	ARID5B
CAMK2N1.1	5.19e-27	0.635087	0.396	0.185	1.22e-22	CCL19 CCL21-hi Fibs	CAMK2N1
NMNAT3.2	6.35e-27	0.528839	0.84	0.621	1.49e-22	CCL19 CCL21-hi Fibs	NMNAT3
TOP1.2	6.95e-27	0.589825	0.553	0.32	1.63e-22	CCL19 CCL21-hi Fibs	TOP1
PIK3R1.2	7.45e-27	0.536442	0.611	0.344	1.75e-22	CCL19 CCL21-hi Fibs	PIK3R1
CFD.2	1.82e-26	0.696395	0.474	0.248	4.27e-22	CCL19 CCL21-hi Fibs	CFD
RPL18.1	2.66e-26	0.357159	0.989	0.921	6.25e-22	CCL19 CCL21-hi Fibs	RPL18
SRSF7.1	5.01e-26	0.657926	0.793	0.582	1.17e-21	CCL19 CCL21-hi Fibs	SRSF7
GOLGB1.2	7.14e-26	0.568783	0.658	0.407	1.67e-21	CCL19 CCL21-hi Fibs	GOLGB1
FUS.2	8.6e-26	0.550988	0.813	0.577	2.02e-21	CCL19 CCL21-hi Fibs	FUS
SPRY2	1.5e-25	0.507177	0.312	0.122	3.52e-21	CCL19 CCL21-hi Fibs	SPRY2
ATP5ME.2	2.14e-25	-1.1952	0.232	0.442	5.02e-21	CCL19 CCL21-hi Fibs	ATP5ME
NPC2.1	2.23e-25	-0.899292	0.557	0.688	5.23e-21	CCL19 CCL21-hi Fibs	NPC2
RPL6P27.1	2.77e-25	0.635835	0.387	0.174	6.5e-21	CCL19 CCL21-hi Fibs	RPL6P27
RPS7	2.96e-25	0.378999	0.971	0.901	6.95e-21	CCL19 CCL21-hi Fibs	RPS7
PNISR.2	3.11e-25	0.548369	0.825	0.612	7.28e-21	CCL19 CCL21-hi Fibs	PNISR
RPL9.1	3.13e-25	0.463863	0.948	0.839	7.35e-21	CCL19 CCL21-hi Fibs	RPL9
CCBE1	3.7e-25	0.498914	0.292	0.105	8.67e-21	CCL19 CCL21-hi Fibs	CCBE1
CFHR1	4.73e-25	0.88101	0.366	0.158	1.11e-20	CCL19 CCL21-hi Fibs	CFHR1
HNRNPU.1	5.58e-25	0.588553	0.831	0.605	1.31e-20	CCL19 CCL21-hi Fibs	HNRNPU
SLC16A7.2	7.78e-25	-1.07722	0.25	0.462	1.82e-20	CCL19 CCL21-hi Fibs	SLC16A7
TSC22D1.1	7.88e-25	0.598776	0.854	0.625	1.85e-20	CCL19 CCL21-hi Fibs	TSC22D1
ZFAND5.1	8.35e-25	0.688638	0.663	0.453	1.96e-20	CCL19 CCL21-hi Fibs	ZFAND5
NCL.2	1.11e-24	0.52309	0.818	0.575	2.59e-20	CCL19 CCL21-hi Fibs	NCL
DDX3X.1	1.8e-24	0.624827	0.676	0.451	4.23e-20	CCL19 CCL21-hi Fibs	DDX3X
SPAG9.2	1.88e-24	0.535373	0.593	0.351	4.4e-20	CCL19 CCL21-hi Fibs	SPAG9
RPL35A.2	1.98e-24	-0.524113	0.975	0.968	4.63e-20	CCL19 CCL21-hi Fibs	RPL35A
PPP1R10.1	2.39e-24	0.586259	0.508	0.288	5.61e-20	CCL19 CCL21-hi Fibs	PPP1R10
UGDH-AS1.2	2.49e-24	0.614867	0.715	0.505	5.83e-20	CCL19 CCL21-hi Fibs	UGDH-AS1
OSMR.1	4.18e-24	0.631019	0.393	0.19	9.79e-20	CCL19 CCL21-hi Fibs	OSMR
IGHA1.2	6.21e-24	-1.45155	0.175	0.375	1.46e-19	CCL19 CCL21-hi Fibs	IGHA1
HGF.1	6.28e-24	0.648385	0.422	0.208	1.47e-19	CCL19 CCL21-hi Fibs	HGF
ID3.1	7.66e-24	-0.899868	0.508	0.671	1.8e-19	CCL19 CCL21-hi Fibs	ID3
RPS26.1	8e-24	0.431367	0.933	0.758	1.88e-19	CCL19 CCL21-hi Fibs	RPS26
CSRP2.1	8.25e-24	0.605632	0.593	0.36	1.94e-19	CCL19 CCL21-hi Fibs	CSRP2
SFPQ.1	8.69e-24	0.53667	0.744	0.521	2.04e-19	CCL19 CCL21-hi Fibs	SFPQ
CTSC.1	8.75e-24	0.615947	0.56	0.327	2.05e-19	CCL19 CCL21-hi Fibs	CTSC
AC074117.1.2	9.13e-24	-1.02345	0.468	0.629	2.14e-19	CCL19 CCL21-hi Fibs	AC074117.1
ROCK2.2	1.02e-23	0.499573	0.535	0.305	2.4e-19	CCL19 CCL21-hi Fibs	ROCK2
CHD1.1	1.5e-23	0.559555	0.467	0.253	3.51e-19	CCL19 CCL21-hi Fibs	CHD1
PJA2.2	1.72e-23	0.550097	0.611	0.373	4.04e-19	CCL19 CCL21-hi Fibs	PJA2
TGFBR3.1	1.76e-23	0.411562	0.456	0.231	4.12e-19	CCL19 CCL21-hi Fibs	TGFBR3
IGKC.2	1.82e-23	-1.90537	0.674	0.738	4.26e-19	CCL19 CCL21-hi Fibs	IGKC
LONRF1.1	1.95e-23	0.592187	0.402	0.198	4.57e-19	CCL19 CCL21-hi Fibs	LONRF1
FTH1.2	2.27e-23	-0.424201	0.996	0.991	5.31e-19	CCL19 CCL21-hi Fibs	FTH1
GNAS.2	2.29e-23	0.423538	0.822	0.561	5.37e-19	CCL19 CCL21-hi Fibs	GNAS
ABCA6.1	2.94e-23	0.579116	0.495	0.271	6.9e-19	CCL19 CCL21-hi Fibs	ABCA6
NFASC.1	4.55e-23	0.575128	0.488	0.276	1.07e-18	CCL19 CCL21-hi Fibs	NFASC
MAT2A.2	5.51e-23	0.569651	0.544	0.324	1.29e-18	CCL19 CCL21-hi Fibs	MAT2A
[truncated: 4,152 more rows]
