# Supplementary material for: CD248 acts as a mechanosensory switch in fibroblast subsets to establish distinct pathological niches in renal fibrosis
Source: Nat Commun. 2026 May 6;17:7361. doi: 10.1038/s41467-026-72187-0 (PMC13402351; doi:10.1038/s41467-026-72187-0)
Supplement: Supplementary file 3 — Supplementary Data [file 41467_2026_72187_MOESM3_ESM.zip › Supplementary Data/Supplementary Data 10.xlsx]

## Sheet: Supplementary Data 10
Supplementary Data 10. Oligonucleotide sequences for RT-qPCR primers
Gene ID	Sequence (5'->3')
Col1a1	F	TAAGGGTCCCCAATGGTGAGA
	R	GGGTCCCTCGACTCCTACAT
Col1a2	F	GTAACTTCGTGCCTAGCAACA
	R	CCTTTGTCAGAATACTGAGCAGC
Col3a1	F	CTGTAACATGGAAACTGGGGAAA
	R	CCATAGCTGAACTGAAAACCACC
Col5a1	F	CTTCGCCGCTACTCCTGTTC
	R	CCCTGAGGGCAAATTGTGAAAA
Col5a2	F	TTGGAAACCTTCTCCATGTCAGA
	R	TCCCCAGTGGGTGTTATAGGA
Col6a1	F	CTGCTGCTACAAGCCTGCT
	R	CTGCTGCTACAAGCCTGCT
Fn1	F	TTCAAGTGTGATCCCCATGAAG
	R	CAGGTCTACGGCAGTTGTCA
Fbln2	F	GCGTACAAGGAGGGTTTGTG
	R	AATGCAGTTGGGTGGTAGCTC
Pston	F	CACGGCATGGTTATTCCTTCA
	R	TCAGGACACGGTCAATGACAT
Tnc	F	GCATCCGTACCAAAACCATCA
	R	AACCCGTAGGGATTAGTGTCG
Loxl1	F	GAGTGCTATTGCGCTTCCC
	R	GGTTGCCGAAGTCACAGGT
Loxl2	F	ATTAACCCCAACTATGAAGTGCC
	R	CTGTCTCCTCACTGAAGGCTC
Timp1	F	GCAACTCGGACCTGGTCATAA
	R	CGGCCCGTGATGAGAAACT
Timp2	F	TCAGAGCCAAAGCAGTGAGC
	R	GCCGTGTAGATAAACTCGATGTC
Cd248	F	CAACGGGCTGCTATGGATTG
	R	GCAGAGGTAGCCATCGACAG
Yap1	F	ACCCTCGTTTTGCCATGAAC
	R	TGTGCTGGGATTGATATTCCGTA
Cyr61	F	CTGCGCTAAACAACTCAACGA
	R	GCAGATCCCTTTCAGAGCGG
Ctgf	F	GGGCCTCTTCTGCGATTTC
	R	ATCCAGGCAAGTGCATTGGTA
Ankrd1	F	GCTGGTAACAGGCAAAAAGAAC
	R	CCTCTCGCAGTTTCTCGCT
