# Supplementary material for: CD248 acts as a mechanosensory switch in fibroblast subsets to establish distinct pathological niches in renal fibrosis
Source: Nat Commun. 2026 May 6;17:7361. doi: 10.1038/s41467-026-72187-0 (PMC13402351; doi:10.1038/s41467-026-72187-0)
Supplement: Supplementary file 3 — Supplementary Data [file 41467_2026_72187_MOESM3_ESM.zip › Supplementary Data/Supplementary Data 11.xlsx]

## Sheet: Supplementary Data 11
Supplementary Data 11. Oligonucleotide sequences for shRNA constructs
sequences list for Lentiviral shRNAs	Sequences
sh1-IQGAP1	CCTGCTTTACTACCGATACAT
sh2-IQGAP1	AGGAAACCCTACGGTTATTAA
sh1-ARF6	CCGGAAGGAGAGAAATCCAAA
sh2-ARF6	CAACGTGGAGACGGTGACTTA
