# Supplementary material for: CD248 acts as a mechanosensory switch in fibroblast subsets to establish distinct pathological niches in renal fibrosis
Source: Nat Commun. 2026 May 6;17:7361. doi: 10.1038/s41467-026-72187-0 (PMC13402351; doi:10.1038/s41467-026-72187-0)
Supplement: Supplementary file 3 — Supplementary Data [file 41467_2026_72187_MOESM3_ESM.zip › Supplementary Data/Supplementary Data 2.xlsx]

## Sheet: Supplementary Data 2
Supplementary Data 2. Transcriptomic profiles of the 7 Fibroblasts subsets
Clusters	Category	Term	Description	-Log(q-value)	GeneRatio	Symbols
ECM-hi Fibs	GO biological process	GO:0042060	wound healing	38.2449	58/802	FN1/COL3A1/COL1A1/POSTN/CAV1/MYOF/COL5A1/DST/FZD7/TIMP1/ANXA5/FAP/CD9/TLN1/PROS1/MACF1/F2R/PRKG1/COMP/SYT11/PIK3CA/DCBLD2/PDGFRB/CD34/PHLDB2/LMAN1/ELK3/MYH9/CSRP1/PTEN/MIA3/RHOA/FGFR1OP2/SPARC/CASK/PABPC4/ADRA2A/ANO6/ANXA1/GNAS/PRKCA/DGKH/PLEC/IL6ST/NOTCH2/MYLK/BLOC1S6/GNAQ/PDGFRA/TGFB1/SERPINE1/VCL/JMJD1C/APOE/FLNA/TFPI/ITGB1/DCN
	GO biological process	GO:0032956	regulation of actin cytoskeleton organization	35.2782	51/802	EPHA3/GSN/ARHGAP18/SLIT2/SPTBN1/SNX9/SVIL/SPTAN1/MTPN/LRP1/CDC42EP5/ADD1/AKAP13/ROCK1/PIK3CA/PIK3R1/PDGFRB/ROCK2/EPS8/IQGAP1/PHLDB2/MDK/ARPC1B/JAM3/RHOA/WASF2/PAK3/ACTR2/CARMIL1/ITGB1BP1/ADD3/PAK2/WASL/DIXDC1/DLG1/TRIOBP/DLC1/TAOK1/CYFIP1/SYNPO/EVL/PAM/NOTCH2/JMY/SPIRE1/ARPC2/NCKAP1/PDGFRA/NRP1/FLNA/RGCC
	GO biological process	GO:0030198	extracellular matrix organization	35.2426	46/802	COL1A2/SULF1/COL3A1/COL1A1/COL14A1/COL8A1/COL16A1/POSTN/CAV1/MYH11/ANTXR1/COL5A2/COL12A1/COL5A1/CCDC80/CTSK/FBLN2/AEBP1/LAMB1/FAP/COL4A1/DDR2/LTBP3/LRP1/COMP/COL4A2/CAV2/PHLDB2/COL15A1/TNXB/PAPLN/PHLDB1/LAMC1/LAMB2/EMILIN1/FLRT2/COL4A4/PDGFRA/APP/TGFB1/ADAMTS5/ENG/SERPINH1/ITGB1/CYP1B1/RGCC
	GO biological process	GO:0007160	cell-matrix adhesion	31.9383	38/802	FN1/EPHA3/ITGBL1/COL3A1/COL16A1/POSTN/THY1/UTRN/ITGB5/CDH13/LIMS1/MACF1/MAP4K4/LRP1/ROCK1/PIK3R1/ROCK2/CD34/SLK/IQGAP1/ITGAV/PHLDB2/JAM3/PTEN/SORBS1/RHOA/ITGA11/ITGB1BP1/CASK/TNXB/JAG1/DLC1/PTPN11/EMILIN1/NRP1/SERPINE1/VCL/ITGB1
	GO cellular componets	GO:0062023	collagen-containing extracellular matrix	95.2383	82/831	FN1/VCAN/COL1A2/MGP/LAMA2/LTBP2/SULF1/OGN/LTBP1/COL3A1/COL1A1/EDIL3/COL14A1/COL8A1/COL16A1/FBN1/POSTN/COL21A1/MXRA7/SSC5D/THBS2/LGALS3/HMCN1/COL6A3/CLEC14A/COL5A2/OMD/SPARCL1/COL12A1/COL5A1/DST/CCDC80/CTHRC1/FBLN2/TIMP1/AEBP1/HSPG2/MATN2/A2M/ANXA5/LAMB1/CDH13/TIMP3/COL6A2/COL4A1/SPON1/GPC3/LTBP3/COMP/COL4A2/TIMP2/LAMC3/TGM2/MDK/LMAN1/WNT2B/SPARC/ASPN/COL15A1/CASK/PTN/TNXB/DLG1/ANXA1/LAMC1/COL6A1/…
	GO molecular function	GO:0005201	extracellular matrix structural constituent	76.1534	49/813	FN1/VCAN/COL1A2/MGP/LAMA2/LTBP2/OGN/LTBP1/COL3A1/COL1A1/EDIL3/COL14A1/COL8A1/COL16A1/FBN1/POSTN/COL21A1/THBS2/HMCN1/COL6A3/COL5A2/COL12A1/COL5A1/CTHRC1/FBLN2/AEBP1/HSPG2/MATN2/LAMB1/COL6A2/COL4A1/SPON1/COMP/COL4A2/SPARC/ASPN/COL15A1/TNXB/LAMC1/COL6A1/SRPX/LAMB2/BGN/EMILIN1/ABI3BP/COL4A4/PRELP/LTBP4/DCN
ECM-med Fibs	GO biological process	GO:0030199	collagen fibril organization	11.212	9/378	MMP11/COL3A1/COMP/COL1A1/LUM/COL1A2/LOXL1/SERPINH1/COL5A2
	GO biological process	GO:0030198	extracellular matrix organization	9.65967	19/378	MMP11/COL3A1/COMP/POSTN/COL10A1/FAP/COL1A1/LUM/ENG/MMP14/COL1A2/LOXL1/MMP2/COL8A1/SULF1/SERPINH1/ITGB1/COL4A2/COL5A2
	GO biological process	GO:0042060	wound healing	8.18724	22/378	COL3A1/COMP/POSTN/TIMP1/HSPB1/FAP/ACTB/TNFRSF12A/COL1A1/SPARC/PTK7/PLAT/TNC/SERPINE2/FN1/DUOX2/ITGB1/AK3/RHOC/MYL9/CD59/ANXA5
	GO cellular componets	GO:0005925	focal adhesion	40.2743	37/388	RPS29/RPL31/RPS17/HSPB1/RPL7/RPL13A/FAP/RPS19/ACTB/RPS2/PFN1/RPS18/RPS14/RPL38/RPL37A/RPS15/RPLP2/RPL3/ENG/MMP14/PTK7/B2M/PDLIM7/RPLP0/RPL27/RPLP1/CFL1/TNC/ITGB1/CDC42/ARF6/CNN3/ARPC1B/CD59/ANXA5/GDI2/YWHAQ
	GO cellular componets	GO:0062023	collagen-containing extracellular matrix	35.2543	35/388	CTHRC1/LGALS1/COL3A1/BGN/COMP/POSTN/COL10A1/TIMP1/GDF15/CTSB/MFAP2/COL1A1/LUM/VCAN/SPARC/HMCN2/THBS2/ASPN/SDC2/COL1A2/LOXL1/MMP2/COL8A1/SULF1/TNC/SERPINH1/MGP/SERPINE2/FN1/LAMC3/COL4A2/COL5A2/ANXA5/PKM/ECM1
	GO molecular function	GO:0005201	extracellular matrix structural constituent	29.5525	22/381	CTHRC1/COL3A1/BGN/COMP/POSTN/COL10A1/MFAP2/COL1A1/LUM/VCAN/SPARC/HMCN2/THBS2/ASPN/COL1A2/COL8A1/TNC/MGP/FN1/COL4A2/COL5A2/ECM1
CCL19hi21hi Fibs	GO biological process	GO:0030010	establishment of cell polarity	9.04781	15/607	CCL21/CCL19/HSP90AB1/SPRY2/ROCK2/HSP90AA1/ROCK1/MAP4/WEE1/MYH9/MYO9A/PAFAH1B1/NUMA1/AMOTL2/KRIT1
	GO biological process	GO:0001819	positive regulation of cytokine production	6.63302	29/607	CD81/AKAP12/IL6ST/THBS1/CCL19/PIK3R1/CCBE1/DDX3X/HGF/ROCK2/HSP90AA1/NR4A3/HIF1A/SPTBN1/STAT3/CD46/RFTN1/PDE4D/IL1R1/IL33/SETD2/TMF1/HSPD1/EGR1/CYP1B1/PTGS2/DHX9/HSPA1A/IRF1
	GO biological process	GO:0043410	positive regulation of MAPK cascade	6.21904	29/607	ADRA2C/CD81/AKAP12/CCL21/THBS1/PDGFRA/CCL19/PTEN/CD44/ANGPT1/NRP1/SPRY2/SPAG9/HGF/ROCK2/PJA2/EGFR/NPTN/ROCK1/CFLAR/PDGFRB/IGFBP4/FERMT2/TIMP2/MAP3K5/NTRK2/RB1CC1/AR/MAP2K2
	GO biological process	GO:0071347	cellular response to interleukin-1	6.17323	11/607	SFRP1/AKAP12/CCL21/CCL19/TFPI/HIF1A/IL1R1/NFKB1/EGR1/GBP1/YY1
	GO biological process	GO:0051897	positive regulation of protein kinase B signaling	5.69992	11/607	CCL21/THBS1/CCL19/HSP90AB1/ANGPT1/SPRY2/HSP90AA1/EGFR/OSBPL8/FERMT2/PIK3CA
	GO biological process	GO:0019221	cytokine-mediated signaling pathway	4.60412	26/607	SLIT3/IFITM2/CCL21/IL6ST/CXCL12/CCL19/SAMHD1/CD44/LIFR/HSP90AB1/ANGPT1/OSMR/HIF1A/IFITM3/STAT3/JAK1/IL1R1/IL33/IL13RA1/PARP14/UGCG/FOXO3/EGR1/PAFAH1B1/HSPA1A/IRF1
CCL2-hi Fibs	GO biological process	GO:0006956	complement activation	21.2144	13/204	IGKC/IGHG1/IGHG2/IGHA1/IGHM/IGLC2/IGHG3/IGLC3/SERPING1/C1S/CFD/MFAP4/C1R
	GO biological process	GO:0006958	complement activation, classical pathway	17.8373	11/204	IGKC/IGHG1/IGHG2/IGHA1/IGHM/IGLC2/IGHG3/IGLC3/SERPING1/C1S/C1R
	GO biological process	GO:0002443	leukocyte mediated immunity	16.5393	20/204	IGKC/IGHG1/IGHG2/IGHA1/CD74/B2M/HLA-DRB1/HLA-DRA/IGHM/IGLC2/IGHG3/IGLC3/PTGDS/HLA-DPA1/SERPING1/HLA-DPB1/C1S/CD96/HLA-A/C1R
	GO biological process	GO:0002696	positive regulation of leukocyte activation	14.311	18/204	IGKC/IGHG1/IGHG2/IGHA1/CD74/B2M/HLA-DRB1/CCL2/HLA-DRA/IGHM/IGLC2/IGHG3/IGLC3/HLA-DPA1/CCL21/HLA-DPB1/HLA-A/MIF
	GO molecular function	GO:0003823	antigen binding	22.9905	15/202	IGKC/IGHG1/IGHG2/IGHA1/HLA-DRB1/HLA-DRA/IGHM/IGLC2/IGHG3/JCHAIN/IGLC3/HLA-DPA1/HLA-DPB1/MFAP4/HLA-A
	GO molecular function	GO:0023026	MHC class II protein complex binding	14.823	6/202	CD74/B2M/HLA-DRB1/HLA-DRA/HLA-DPA1/HLA-DPB1
Metabol-hi Fibs	GO biological process	GO:0009896	positive regulation of catabolic process	26.3245	54/752	IGF1/CLU/BTG2/SAMD4A/CD81/GJA1/RNF19A/TOB1/ZFP36L1/ZC3H12A/TIPARP/ARIH1/ZC3HAV1/SESN3/ROCK1/PLK3/HSP90AA1/ROCK2/PIAS1/PTTG1IP/VSIR/HNRNPD/TWIST1/PIK3C2A/HERPUD1/CAV1/MSN/KCNQ1OT1/MAGEF1/TRIM38/CBLB/HSPA1B/VGLL4/NUPR1/SLC25A4/RNF217/DDRGK1/TARDBP/SIRT1/ZBTB20/GIGYF2/NEDD4/CDKN1B/SLC25A5/PABPC1/OPTN/SNX1/DCN/YTHDF3/LRP1/UFL1/ZFP36L2/DHX36/TNRC6B
	GO biological process	GO:0031331	positive regulation of cellular catabolic process	23.09	47/752	IGF1/CLU/BTG2/SAMD4A/CD81/RNF19A/TOB1/ZFP36L1/ZC3H12A/ARIH1/ZC3HAV1/SESN3/ROCK1/PLK3/HSP90AA1/ROCK2/PIAS1/PTTG1IP/HNRNPD/TWIST1/PIK3C2A/HERPUD1/CAV1/MSN/KCNQ1OT1/MAGEF1/TRIM38/HSPA1B/VGLL4/NUPR1/SLC25A4/RNF217/DDRGK1/TARDBP/SIRT1/ZBTB20/GIGYF2/SLC25A5/PABPC1/OPTN/DCN/YTHDF3/LRP1/UFL1/ZFP36L2/DHX36/TNRC6B
	GO biological process	GO:0034655	nucleobase-containing compound catabolic process	19.5754	43/752	VIM/BTG2/SAMD4A/TOB1/NPM1/TENT5A/NUDT4/ZFP36L1/ZC3H12A/HNRNPU/ZC3HAV1/DDX5/ROCK1/ROCK2/HNRNPD/CARHSP1/FUS/KCNQ1OT1/HSPA1B/CSDE1/PNRC2/XRN1/HINT1/NAF1/TARDBP/PDE1A/GIGYF2/TAF15/SECISBP2/FXR1/YBX3/SERBP1/PABPC1/DHX9/PABPC4/RNPS1/HNRNPC/YTHDF3/LRPPRC/ZFP36L2/DHX36/EIF4A3/TNRC6B
	GO biological process	GO:0071364	cellular response to epidermal growth factor stimulus	18.998	13/752	ID1/BAIAP2/ZFP36L1/ERRFI1/FOXC1/NCL/EEF1A1/IQGAP1/ERBB2/GSTP1/SYAP1/PTPN11/ZFP36L2
	GO biological process	GO:0046700	heterocycle catabolic process	17.9905	44/752	VIM/BTG2/SAMD4A/TOB1/NPM1/TENT5A/NUDT4/ZFP36L1/ZC3H12A/TET2/HNRNPU/ZC3HAV1/DDX5/ROCK1/ROCK2/HNRNPD/CARHSP1/FUS/KCNQ1OT1/HSPA1B/CSDE1/PNRC2/XRN1/HINT1/NAF1/TARDBP/PDE1A/GIGYF2/TAF15/SECISBP2/FXR1/YBX3/SERBP1/PABPC1/DHX9/PABPC4/RNPS1/HNRNPC/YTHDF3/LRPPRC/ZFP36L2/DHX36/EIF4A3/TNRC6B
	GO biological process	GO:0044270	cellular nitrogen compound catabolic process	17.5698	44/752	VIM/BTG2/SAMD4A/TOB1/NPM1/TENT5A/NUDT4/ZFP36L1/ZC3H12A/TET2/HNRNPU/ZC3HAV1/DDX5/ROCK1/ROCK2/HNRNPD/CARHSP1/FUS/KCNQ1OT1/HSPA1B/CSDE1/PNRC2/XRN1/HINT1/NAF1/TARDBP/PDE1A/GIGYF2/TAF15/SECISBP2/FXR1/YBX3/SERBP1/PABPC1/DHX9/PABPC4/RNPS1/HNRNPC/YTHDF3/LRPPRC/ZFP36L2/DHX36/EIF4A3/TNRC6B
Actin-hi Fibs	GO biological process	GO:0007015	actin filament organization	27.3563	66/1156	NEBL/AIF1/NPHS1/IQGAP2/ARHGAP28/AIF1L/FMN2/PAK1/MTSS1/RAPGEF3/NEDD9/SEMA5A/WASHC1/TJP1/EZR/CGNL1/CDC42EP3/STMN1/PLS3/WASH3P/SDC4/PTGER4/SYNPO/S100A10/KANK1/FAT1/CD2AP/RDX/MYO1E/ARF6/COTL1/BAIAP2/ID1/WASL/PRKCI/CTNNA1/DSTN/ARF1/ARPC1A/CDC42EP2/CD47/EVL/WASH6P/MYO6/ITGB5/CFL1/MYO1B/RHOB/MKKS/WASHC3/WASF2/ADD3/DPYSL3/TMSB4X/PFN2/TMOD3/TPM3/NCK2/PAWR/HSP90B1/CUL3/PLEC/RHOA/ARPC5/ARHGEF10/SPTAN1
	GO biological process	GO:0032970	regulation of actin filament-based process	23.6821	59/1156	NPHS1/IQGAP2/ARHGAP28/PAK1/MTSS1/RAPGEF3/SEMA5A/WASHC1/TJP1/CGNL1/CDC42EP3/STMN1/DSG2/WASH3P/SDC4/PTGER4/SYNPO/S100A10/ATP1A1/KANK1/ABRACL/CD2AP/BST2/RDX/JUP/ARF6/COTL1/BAIAP2/HRAS/ID1/WASL/DSTN/ARF1/ARPC1A/CDC42EP2/CD47/EVL/WASH6P/PDGFA/RHOB/GPM6B/IQGAP1/MYH9/MKKS/WASF2/ADD3/RHOQ/TMSB4X/PFN2/PAM/TMOD3/NCK2/ARHGDIA/NOTCH2/AKAP9/RHOA/ARPC5/ARHGEF10/SPTAN1
	GO biological process	GO:0051017	actin filament bundle assembly	23.2915	33/1156	AIF1/ARHGAP28/AIF1L/FMN2/PAK1/MTSS1/RAPGEF3/NEDD9/TJP1/EZR/CGNL1/STMN1/PLS3/SDC4/PTGER4/SYNPO/S100A10/RDX/BAIAP2/ID1/CD47/EVL/ITGB5/MYO1B/MKKS/WASF2/DPYSL3/PFN2/PAWR/HSP90B1/CUL3/RHOA/ARHGEF10
	GO biological process	GO:0061572	actin filament bundle organization	22.3817	33/1156	AIF1/ARHGAP28/AIF1L/FMN2/PAK1/MTSS1/RAPGEF3/NEDD9/TJP1/EZR/CGNL1/STMN1/PLS3/SDC4/PTGER4/SYNPO/S100A10/RDX/BAIAP2/ID1/CD47/EVL/ITGB5/MYO1B/MKKS/WASF2/DPYSL3/PFN2/PAWR/HSP90B1/CUL3/RHOA/ARHGEF10
	GO biological process	GO:0032956	regulation of actin cytoskeleton organization	20.8205	53/1156	NPHS1/IQGAP2/ARHGAP28/PAK1/MTSS1/RAPGEF3/SEMA5A/WASHC1/TJP1/CGNL1/CDC42EP3/STMN1/WASH3P/SDC4/PTGER4/SYNPO/S100A10/KANK1/CD2AP/BST2/RDX/ARF6/COTL1/BAIAP2/HRAS/ID1/WASL/DSTN/ARF1/ARPC1A/CDC42EP2/CD47/EVL/WASH6P/PDGFA/RHOB/GPM6B/IQGAP1/MKKS/WASF2/ADD3/RHOQ/TMSB4X/PFN2/PAM/TMOD3/NCK2/ARHGDIA/NOTCH2/RHOA/ARPC5/ARHGEF10/SPTAN1
	GO biological process	GO:0110053	regulation of actin filament organization	16.567	42/1156	NPHS1/IQGAP2/ARHGAP28/PAK1/MTSS1/RAPGEF3/SEMA5A/WASHC1/TJP1/CGNL1/CDC42EP3/STMN1/WASH3P/SDC4/PTGER4/SYNPO/S100A10/KANK1/RDX/ARF6/COTL1/BAIAP2/ID1/WASL/DSTN/ARF1/ARPC1A/CDC42EP2/CD47/EVL/WASH6P/MKKS/WASF2/ADD3/TMSB4X/PFN2/TMOD3/NCK2/RHOA/ARPC5/ARHGEF10/SPTAN1
Resident Fibs	GO cellular componets	GO:0022626	cytosolic ribosome	81.7852	19/76	HBA2/RPS27/RPS29/RPL37A/RPS26/RPL41/RPL37/RPL35/RPL38/RPS28/RPL36/RPL23A/RPLP2/RPL36A/RPL17/RPL13A/RPL35A/RPL27A/RPS17
	GO cellular componets	GO:0044391	ribosomal subunit	66.3682	19/76	HBA2/RPS27/RPS29/RPL37A/RPS26/RPL41/RPL37/RPL35/RPL38/RPS28/RPL36/RPL23A/RPLP2/RPL36A/RPL17/RPL13A/RPL35A/RPL27A/RPS17
	GO cellular componets	GO:0022625	cytosolic large ribosomal subunit	59.5559	13/76	RPL37A/RPL41/RPL37/RPL35/RPL38/RPL36/RPL23A/RPLP2/RPL36A/RPL17/RPL13A/RPL35A/RPL27A
	GO molecular function	GO:0003735	structural constituent of ribosome	57.3671	18/77	RPS27/RPS29/RPL37A/RPS26/RPL41/RPL37/RPL35/RPL38/RPS28/RPL36/RPL23A/RPLP2/RPL36A/RPL17/RPL13A/RPL35A/RPL27A/RPS17
	GO cellular componets	GO:0062023	collagen-containing extracellular matrix	37.0012	17/76	FBLN5/IGFBP7/CXCL12/RARRES2/SERPING1/GPC3/FBN1/SPARC/MFGE8/EFEMP2/LGALS3BP/LAMB1/AEBP1/BGN/A2M/FBLN1/PCOLCE
	GO cellular componets	GO:0022627	cytosolic small ribosomal subunit	22.5664	6/76	HBA2/RPS27/RPS29/RPS26/RPS28/RPS17
