# Supplementary material for: CD248 acts as a mechanosensory switch in fibroblast subsets to establish distinct pathological niches in renal fibrosis
Source: Nat Commun. 2026 May 6;17:7361. doi: 10.1038/s41467-026-72187-0 (PMC13402351; doi:10.1038/s41467-026-72187-0)
Supplement: Supplementary file 3 — Supplementary Data [file 41467_2026_72187_MOESM3_ESM.zip › Supplementary Data/Supplementary Data 3.xlsx]

## Sheet: Supplementary Data 3
Supplementary Data 3. Gene signatures of each fibroblast subpopulation
Fibroblast cluster	Gene symbol
ECM-hi Fibs	PLXDC2	CCDC80	CRLF1	COMP	TIMP3	SPON2	MAP1B	COL8A1	AHNAK	UACA	LTBP2	COL14A1	AHR	FP671120.4	LTBP1	CALM1	OGN	LAMA2	COL1A1	ITGBL1	MYH11	COL1A2	SFRP4	MGP	COL3A1	POSTN	SULF1	VCAN	FN1
ECM-med Fibs	COL1A1	NPC2	CLDN11	COL10A1	IGFBP2	FAP	HSPB1	SPON2	TMSB4XP4	CTSB	CXCL2	EGR2	TMSB10	COL3A1	TIMP1	RAMP1	LGALS1	BGN	GEM	POSTN	INHBA	GDF15	COMP	CTHRC1	HOPX	MMP11
CCL21 CCL19-hi Fibs	EPAS1	ABCC9	THBS1	CRISPLD2	ADRA2C	JUND	ZBTB16	NPY1R	DPT	GFRA1	FILIP1L	CP	AKAP12	S1PR3	SLIT3	ADAMTS1	C7	CCL21	C11ORF96	C2ORF40	SFRP1	EDNRB	CCL19
CCL2-hi Fibs	ATP5ME	SOCS3	CTGF	CYR61	CCL21	PIM1	JUNB	ACTB	LUM	CXCR4	CXCL2	CD82	MYC	IFITM1	SGO2	HLA-DRB1	HLA-DRA	CD74	CCL2
Actin Fibs	SLC9A3R1	SLC25A37	SDC2	CDC14A	CD2AP	SIRPA	NUCB1	WASH3P	TSTD1	YWHAE	PARD6G	ATP1B1	NDUFC1	TSC22D3	EHD4	HSPB8	APLP2	PABPN1	BEX2	ALCAM	VSIG8	SLC48A1	PTGER4	IER3	SLC7A8	ROBO2	ANAPC16	DPP6	SYNPO	CTDSPL	PPDPF	SRGAP2	FABP5	ITGAV	RAMP3	CPEB4	PDZK1IP1	SLK	PTBP3	CA10	MYL9	FRMD3	DUSP23	NDRG2	CXXC5	ADAMTS9	S100A16	KLHL42	CCBE1
Metabol Fibs	TOB1	MEIS2	SLF2	ATF3	BTG2	ETS2	FBLN1	PTGDS	RASSF8	FIBIN	NEAT1	HSP90AB1	SLC8A1	SFRP4	TENT5A	PCOLCE2	ABI3BP	PPP1R12B	SHISA3	S100A10	NR2F1	PALMD	PDGFRL	FGL2	TRDN	CHODL	F3	JUND	TMTC1	RGCC	EMP1	VIM	KRT19	PLPP3	ADIRF	MEG3	NR4A3	NR4A2	C19ORF33	PIK3R1	SLPI	ID1	IGFBP3	RARRES2	IGFBP6	GLUL	KLF5	IGF2	ANGPTL7
Fibs Fibs	IFITM1	DUSP6	PPP1R14A	ZBED3-AS1	MT2A	ABCA8	OLFML3	MT1E	COLEC11	SLC43A2	FBLN5	GPX3	HBA2
[truncated: 157 more columns]
