# Supplementary material for: CD248 acts as a mechanosensory switch in fibroblast subsets to establish distinct pathological niches in renal fibrosis
Source: Nat Commun. 2026 May 6;17:7361. doi: 10.1038/s41467-026-72187-0 (PMC13402351; doi:10.1038/s41467-026-72187-0)
Supplement: Supplementary file 3 — Supplementary Data [file 41467_2026_72187_MOESM3_ESM.zip › Supplementary Data/Supplementary Data 4.xlsx]

## Sheet: Supplementary Data 4
Supplementary Data 4. Clinical characteristics and histological quantification of kidney biopsy samples from patients with CKD.
Principal diagnosis	Sample_type	eGFR at Diagnosis (ml/min)	Masson Staining	CD248+COL1A1+ Area	Serum Creatinine at Diagnosis (umol/L)	ecm Fibs/total Fibs	CCL19＆21 Fibs/toal Fibs
Diabetic Nephropathy, CKD	Biopsy	23.8	13.037	8.234	219	0.102564	0.025
Lupus Nephritis, CKD	Biopsy	34.5	9.191	11.482	236	0.136364	0.0227273
Diabetic Nephropathy, CKD	Biopsy	31.7	14.317	4.587	200	0.157895
Diabetic Nephropathy, CKD	Biopsy	5.38	20.466	13.984	754	0.297872	0.212766
Diabetic Nephropathy, CKD	Biopsy	7.58	16.697	12.914	483	0.3	0.266667
Hypertensive Nephropathy, CKD	Biopsy	11.6	18.388	13.548	488	0.228571	0.171429
Lupus Nephritis, CKD	Biopsy	41	-		133	0.25	0.134615
Diabetic Nephropathy, CKD	Biopsy	33	11.671	7.154	147	0.142105
Hypertensive Nephropathy, CKD	Biopsy	10.44	19.831	21.226	564	0.166667	0.184211
Diabetic Nephropathy, CKD	Biopsy	34.27	13.266	1.633	632	0.195652	0.0792079
Hypertensive Nephropathy, CKD	Biopsy	32	10.377	6.154	162	0.111111	0.0277778
Hypertensive Nephropathy, CKD	Biopsy	4.38	10.655	10.258	193	0.372093	0.162791
Chronic Glomerulonephritis, CKD	Biopsy	7.3	18.263	19.99	1011	0.230769	0.104651
Diabetic Nephropathy, CKD	Biopsy	40.41	10.933	8.614	669	0.1125	0.1
Hypertensive Nephropathy, CKD	Biopsy	12.43	8.876	8.357	210	0.153846	0.115385
Chronic Glomerulonephritis, CKD	Biopsy	15.34	14.911	16.358	619	0.306122	0.194444
Hypertensive Nephropathy, CKD	Biopsy	14.6	14.088	12.125	385	0.272727	0.272727
Lupus Nephritis, CKD	Biopsy	17.8	16.577	12.904	343	0.257143	0.0769231
Hypertensive Nephropathy, CKD	Biopsy	43.7277	16.473	10.658	689	0.28	0.04
Diabetic Nephropathy, CKD	Biopsy	4.4	15.911	14.891	333	0.0967742	0.16129
Lupus Nephritis, CKD	Biopsy	50.1	14.206	9.988	400	0.12987	0.0684932
Lupus Nephritis, CKD	Biopsy	26	14.688	2.462	154	0.114754	0.173913
Hypertensive Nephropathy, CKD	Biopsy	21.6	12.475	7.601	790	0.145161
Chronic Glomerulonephritis, CKD	Biopsy	12.2894	14.3	14.687	142	0.2	0.219512
Hypertensive Nephropathy, CKD	Biopsy	16.9	18.457	10.125	278	0.148936	0.179487
Hypertensive Nephropathy, CKD	Biopsy	41.6	9.126	6.789	296	0.139535	0.0784314
Diabetic Nephropathy, CKD	Biopsy	53.6744	13.972	18.984	500	0.119048	0.0588235
Hypertensive Nephropathy, CKD	Biopsy	16.15	13.626	9.158	385	0.285714	0.285714
Lupus Nephritis, CKD	Biopsy	59.1	10.935	4.265	129	0.121212	0.030303
Chronic Glomerulonephritis, CKD	Biopsy	45.2	12.035	2.871	127	0.128205	0.0769231
Lupus Nephritis, CKD	Biopsy	27	-		138	0.210526	0.146341
Lupus Nephritis, CKD	Biopsy	29.8	-		125	0.151515	0.214286
Hypertensive Nephropathy, CKD	Biopsy	21.75	-		91	0.193548
Chronic Glomerulonephritis, CKD	Biopsy	44.74	-		410	0.118421
Diabetic Nephropathy, CKD	Biopsy	57.2	12.061	8.658	368	0.231579	0.0789474
Diabetic Nephropathy, CKD	Biopsy	19	17.7529	11.987	384	0.185616
Diabetic Nephropathy, CKD	Biopsy	48.9	-		212	0.155376	0.118817
Diabetic Nephropathy, CKD	Biopsy	46.4	8.4508	4.024	298	0.269512	0.0621951
Hypertensive Nephropathy, CKD	Biopsy	69	19.0234	10.957	168	0.16102	0.0956522
Hypertensive Nephropathy, CKD	Biopsy	27.1	-		361	0.178947	0.08
Chronic Glomerulonephritis, CKD	Biopsy	32.3	18.1602	13.154	349	0.234667	0.1925
Hypertensive Nephropathy, CKD	Biopsy	75.6	6.2815	2.734	96	0.183784	0.0689189
Diabetic Nephropathy, CKD	Biopsy	19.16	16.362	7.669	461	0.237797
Hypertensive Nephropathy, CKD	Biopsy	12.6	-		749	0.210488	0.118919
Hypertensive Nephropathy, CKD	Biopsy	16.5	12.7767	9.032	294	0.210896	0.255224
Chronic Glomerulonephritis, CKD	Biopsy	70.1	17.5274	4.981	96	0.175714	0.171429
Hypertensive Nephropathy, CKD	Biopsy	23.2	18.3556	2.336	509	0.223488	0.0846154
Hypertensive Nephropathy, CKD	Biopsy	72.6	7.9311	14.328	80	0.127536	0.211538
Chronic Glomerulonephritis, CKD	Biopsy	32	6.5722	5.006	284	0.15439	0.0829268
Hypertensive Nephropathy, CKD	Biopsy	18.96	19.9724	11.265	424	0.225
Chronic Glomerulonephritis, CKD	Biopsy	23.46	-		498	0.207164	0.107463
Lupus Nephritis, CKD	Biopsy	50.16	15.5655	10.358	534	0.182609	0.173077
Chronic Glomerulonephritis, CKD	Biopsy	89	7.6547	5.254	102	0.0859785	0.0659748
Hypertensive Nephropathy, CKD	Biopsy	49.1	13.5487	11.264	481	0.179875	0.13337
Chronic Glomerulonephritis, CKD	Biopsy	58	11.6984	10.571	204	0.166248	0.149802
Hypertensive Nephropathy, CKD	Biopsy	50.59	8.9801	6.035	418	0.165802	0.136988
