# Supplementary material for: CD248 acts as a mechanosensory switch in fibroblast subsets to establish distinct pathological niches in renal fibrosis
Source: Nat Commun. 2026 May 6;17:7361. doi: 10.1038/s41467-026-72187-0 (PMC13402351; doi:10.1038/s41467-026-72187-0)
Supplement: Supplementary file 3 — Supplementary Data [file 41467_2026_72187_MOESM3_ESM.zip › Supplementary Data/Supplementary Data 6.xlsx]

## Sheet: Supplementary Data 6
Supplementary Data 6. Correlation analysis between membrane molecules specially expressd by ECM-hi Fibs and core matrisome score in public CKD datasets.
Statistics were calculated using two-sided Pearson correlation analysis
Gene set ID: E-MTAB-2502				Gene set ID: GSE66494
Gene symbols	correlation_spearman	pvalue_spearman	padj_spearman	Gene symbols	correlation_spearman	pvalue_spearman	padj_spearman
LRP1	0.597055	1.20187e-08	4.20655e-07	PCDH18	0.821629	0	0
FLRT2	0.586027	2.67143e-08	6.23333e-07	PDGFRA	0.755262	0	0
CD248	0.560857	1.33029e-07	2.32801e-06	CD248	0.725754	0	0
ANTXR1	0.551071	2.37211e-07	2.81483e-06	ITGA11	0.707086	0	0
CDH11	0.550779	2.41271e-07	2.81483e-06	CDH11	0.627869	1.35215e-07	1.40286e-06
PDGFRA	0.513973	1.82523e-06	1.59707e-05	ADRA2A	0.625278	1.5585e-07	1.43729e-06
FIB	0.498369	4.04426e-06	3.14554e-05	JAM3	0.579905	1.59238e-06	1.32167e-05
MRC2	0.490385	5.99569e-06	3.70733e-05	PDGFRB	0.577208	1.81334e-06	1.36825e-05
PDGFRB	0.488023	6.7247e-06	3.70733e-05	LAYN	0.523109	2.04029e-05	0.000112896
NTM	0.487537	6.88504e-06	3.70733e-05	DDR2	0.515706	2.76555e-05	0.000143463
MXRA8	0.436598	5.75772e-05	0.0002519	FAP	0.494447	6.3983e-05	0.000312388
ENG	0.429236	9.24247e-05	0.000365753	NTM	0.477472	0.00012066	0.000468565
FAIM2	0.372663	0.000779356	0.00259785	MRC2	0.476679	0.000124198	0.000468565
JAG1	0.351923	0.00156298	0.00405217	SSPN	0.442517	0.000406066	0.00146537
DDR2	0.310248	0.00557121	0.013928	EDNRA	0.435695	0.000507533	0.00175522
ADRA2A	0.299635	0.00750438	0.0178781	ANTXR2	0.427393	0.00066197	0.00219774
SLC7A2	0.29888	0.00766206	0.0178781	CLEC14A	0.422369	0.000775053	0.00247421
BTN3A2	0.29019	0.00969983	0.0219028	FZD7	0.410841	0.00110364	0.00339267
MYOF	0.284007	0.0114256	0.0249935	JAG1	0.392068	0.00191491	0.00515808
TMEM87A	0.282571	0.0118629	0.0251638	FLRT2	0.379852	0.00269801	0.00699796
PMEPA1	0.266991	0.0176283	0.0362935	MYOF	0.37578	0.00301656	0.00758709
DCBLD2	0.241772	0.032063	0.0611641	SLC4A7	0.368377	0.00368275	0.00873338
NRP1	0.241407	0.0323296	0.0611641	NOTCH2	0.365045	0.0040231	0.00927548
CD9	0.238754	0.0343236	0.0632277	FAIM2	0.362189	0.00433679	0.00947245
EDNRA	0.230393	0.0410812	0.0726646	MRVI1	0.360391	0.00454526	0.00967324
UNC5B	0.229906	0.0415226	0.0726646	CDH13	0.355156	0.00520377	0.0107978
FAP	0.228336	0.0429731	0.0733686	LRP1	0.35193	0.00565032	0.0114385
FGFR1	0.222907	0.0485052	0.0808419	FAT4	0.306504	0.0166153	0.0320714
SLC4A7	0.22018	0.0513768	0.0825746	DCBLD2	0.297673	0.0201498	0.0380099
CD34	0.217454	0.0543871	0.0846021	CD55	0.261819	0.0418144	0.0708284
IL1R1	0.193403	0.0877008	0.128133	CD34	0.234215	0.0694025	0.110777
APP	0.168574	0.137328	0.196183	HEG1	0.226811	0.0788831	0.121246
IL6ST	0.159518	0.159966	0.211275	TMEM87A	0.21449	0.0969227	0.142973
LRP6	0.151023	0.183992	0.234172	ANTXR1	0.213802	0.0980173	0.142973
PCDH7	0.141602	0.212742	0.261262	EPHA3	0.199683	0.122709	0.172624
CLSTN1	0.119474	0.293641	0.348387	PCDH10	0.190111	0.141984	0.196411
TGOLN2	0.093963	0.409343	0.477567	GPNMB	0.150397	0.246611	0.319824
EPHA3	0.0792843	0.486547	0.53216	IL1R1	0.147647	0.255432	0.326167
THY1	0.0634859	0.577593	0.601218	RYK	0.124379	0.338646	0.425873
NOTCH2	0.0519474	0.648711	0.658112	CD9	0.122263	0.346974	0.429833
SSPN	-0.0134615	0.906134	0.906134	UNC5B	0.116869	0.368783	0.450133
ITGB1	-0.0624148	0.58404	0.601218	PCDH7	0.106452	0.413208	0.490223
ITGAV	-0.0648491	0.569435	0.601218	SLC38A2	0.106399	0.413441	0.490223
CDH13	-0.0761441	0.504014	0.542784	ITGB1	0.06367	0.625082	0.701106
FAT1	-0.0839825	0.461027	0.512252	ENG	0.0586991	0.652392	0.721981
F2R	-0.0895818	0.432389	0.488181	ITGAV	0.0570598	0.661502	0.72243
SLC38A2	-0.0906767	0.425974	0.488181	FGFR1	0.0387626	0.766255	0.815374
FAT4	-0.129748	0.254426	0.307065	SLC44A1	0.0228451	0.861011	0.893299
JAM3	-0.147079	0.19544	0.244299	SLC7A2	0.00465362	0.97168	0.974916
RYK	-0.1565	0.168098	0.217904	MXRA8	-0.0041248	0.974916	0.974916
GPNMB	-0.160589	0.157152	0.211275	APP	-0.0129561	0.920977	0.943717
MPZL1	-0.160759	0.156707	0.211275	PMEPA1	-0.0310418	0.811881	0.852989
NEO1	-0.166772	0.141626	0.198276	MPZL1	-0.0517715	0.69122	0.745081
PKD2	-0.193306	0.0878628	0.128133	BTN3A2	-0.0681121	0.601097	0.683439
GPC3	-0.212926	0.0597056	0.0908564	NPTN	-0.0695399	0.593474	0.683439
CD55	-0.219693	0.051904	0.0825746	SCARB2	-0.102644	0.430189	0.502897
TMX4	-0.24703	0.0284251	0.0568502	F2R	-0.151983	0.241618	0.318323
TFPI	-0.35224	0.00154698	0.00405217	TM9SF3	-0.153887	0.23572	0.31556
FZD4	-0.354114	0.00145519	0.00405217	FZD1	-0.173295	0.181238	0.246603
BACE1	-0.354625	0.00143103	0.00405217	BACE1	-0.204865	0.113145	0.161914
ANKH	-0.361348	0.0010685	0.0032714	PTTG1IP	-0.213696	0.0981866	0.142973
PTTG1IP	-0.363242	0.00107489	0.0032714	TMX4	-0.227604	0.0778204	0.121246
SCARB2	-0.420472	0.000131671	0.00046085	FAT1	-0.234585	0.0689537	0.110777
FZD7	-0.427483	9.92758e-05	0.000365753	HLA-E	-0.236066	0.0671817	0.110777
FZD1	-0.428019	9.7134e-05	0.000365753	IL6ST	-0.264992	0.0393295	0.0680073
ITGB5	-0.449732	3.89622e-05	0.000181824	GPC3	-0.267953	0.0371224	0.0655565
TM9SF3	-0.463486	2.11921e-05	0.00010596	NRP1	-0.283607	0.0271019	0.0489012
PAM	-0.4926	5.38002e-06	3.70733e-05	LRP6	-0.293231	0.0221585	0.0408701
NPTN	-0.54798	2.83657e-07	2.83657e-06	PKD2	-0.331941	0.00925002	0.0182798
				PAM	-0.363247	0.00421816	0.00946236
				ANO6	-0.372448	0.00330173	0.00806009
				BMPR2	-0.391856	0.00192651	0.00515808
				TFPI	-0.399788	0.00153211	0.004385
				ITGB5	-0.406822	0.00124496	0.00369043
				NEO1	-0.482496	0.000100325	0.000416351
				CLSTN1	-0.486356	8.69035e-05	0.000379631
				FZD4	-0.491433	7.1773e-05	0.000330953
				PLXDC2	-0.559598	4.14505e-06	2.45742e-05
				ANKH	-0.570915	2.44719e-06	1.56244e-05
				THY1	-0.571338	2.39873e-06	1.56244e-05
				TGOLN2	-0.70275	0	0
