# Supplementary material for: CD248 acts as a mechanosensory switch in fibroblast subsets to establish distinct pathological niches in renal fibrosis
Source: Nat Commun. 2026 May 6;17:7361. doi: 10.1038/s41467-026-72187-0 (PMC13402351; doi:10.1038/s41467-026-72187-0)
Supplement: Supplementary file 3 — Supplementary Data [file 41467_2026_72187_MOESM3_ESM.zip › Supplementary Data/Supplementary Data 7.xlsx]

## Sheet: Supplementary Data 7
Supplementary Data 7. Differential gene expression analysis between CD248+ and CD248- fibroblasts in scRNA-seq data.
P values were determined using a two-sided Wilcoxon rank-sum test with Bonferroni correction for multiple comparisons.
gene	p_val	avg_log2FC	CD248+	CD248-	p_val_adj
CD248	0	2.08617	1	0	0
CRLF1	2.82704e-41	0.726227	0.29	0.061	6.62828e-37
COL1A2	4.61942e-35	0.838803	0.927	0.698	1.08307e-30
COL1A1	1.22098e-31	0.861837	0.807	0.524	2.8627e-27
VCAN	6.92007e-30	0.885976	0.685	0.382	1.62248e-25
LAMA2	4.57114e-29	0.666575	0.598	0.291	1.07175e-24
COL8A1	1.19714e-28	0.761371	0.472	0.201	2.80681e-24
MGP	2.46733e-28	0.842743	0.998	0.945	5.78491e-24
FBN1	5.42072e-28	0.737835	0.575	0.277	1.27094e-23
FN1	9.66409e-27	1.24335	0.69	0.43	2.26584e-22
SEMA3C	7.64323e-26	0.56758	0.362	0.13	1.79203e-21
LTBP2	4.09638e-25	0.616795	0.342	0.126	9.60437e-21
COL3A1	5.12143e-25	0.924176	0.805	0.539	1.20077e-20
SULF1	1.81815e-24	0.905863	0.485	0.237	4.26284e-20
COL12A1	1.88822e-24	0.557265	0.635	0.335	4.42712e-20
LAMB1	1.92757e-24	0.495137	0.507	0.234	4.51938e-20
COL5A1	2.86355e-24	0.388151	0.412	0.163	6.71388e-20
ZCCHC24	1.02823e-22	0.376493	0.452	0.196	2.4108e-18
CALM1	1.33242e-22	0.63022	0.855	0.637	3.12399e-18
THY1	1.9739e-22	0.419558	0.478	0.218	4.62801e-18
TIMP3	2.45831e-22	0.850153	0.96	0.847	5.76376e-18
HSPG2	2.48429e-22	0.413315	0.442	0.193	5.82466e-18
SPON2	2.49996e-22	0.587126	0.465	0.215	5.8614e-18
MAP1B	6.22024e-22	0.526498	0.7	0.42	1.4584e-17
RPS27	1.17899e-21	-0.901372	0.99	0.982	2.76427e-17
TIMP1	2.3964e-21	0.806104	0.965	0.932	5.6186e-17
POSTN	3.96162e-21	1.25115	0.405	0.19	9.28842e-17
TPT1	1.63142e-20	0.439255	0.97	0.928	3.82504e-16
AHNAK	1.93213e-20	0.615505	0.795	0.586	4.53008e-16
EPHA3	2.10547e-20	0.401503	0.278	0.099	4.93649e-16
ITPRIPL2	3.16739e-20	0.450077	0.445	0.214	7.42626e-16
MXRA5	3.75501e-20	0.323401	0.185	0.049	8.80399e-16
IGKC	9.75007e-20	-1.261	0.635	0.742	2.286e-15
OGN	1.1184e-19	0.52214	0.53	0.276	2.62219e-15
PTGIS	1.40705e-19	0.328679	0.24	0.078	3.29897e-15
COL15A1	1.71166e-19	0.348694	0.488	0.235	4.01316e-15
RAB31	1.95292e-19	0.376925	0.418	0.192	4.57881e-15
ITGBL1	2.57237e-19	0.619237	0.465	0.235	6.03118e-15
MATN2	2.63666e-19	0.449938	0.752	0.458	6.18192e-15
PLXDC2	2.75381e-19	0.437534	0.552	0.297	6.45657e-15
FP671120.3	3.49279e-19	0.744298	0.818	0.615	8.18919e-15
COL6A3	4.15091e-19	0.636279	0.708	0.453	9.73223e-15
MEDAG	4.96337e-19	0.289791	0.192	0.055	1.16371e-14
SNX9	5.49406e-19	0.341366	0.49	0.242	1.28814e-14
PPFIBP1	1.08422e-18	0.401869	0.62	0.356	2.54205e-14
LAMC3	1.15932e-18	0.433995	0.4	0.182	2.71815e-14
AHR	2.55276e-18	0.468004	0.455	0.228	5.9852e-14
COL4A2	2.75649e-18	0.567891	0.73	0.513	6.46287e-14
EDIL3	7.28134e-18	0.428583	0.252	0.093	1.70718e-13
ENC1	8.3264e-18	0.385984	0.27	0.103	1.95221e-13
CEP170	9.02979e-18	0.316332	0.375	0.166	2.11713e-13
FHL3	9.24776e-18	0.276541	0.275	0.103	2.16823e-13
ANXA5	1.07174e-17	0.625051	0.82	0.624	2.51281e-13
EPB41L2	1.39715e-17	0.382444	0.777	0.493	3.27576e-13
CD34	1.40215e-17	0.302333	0.282	0.109	3.28747e-13
MYOF	1.4426e-17	0.319207	0.345	0.147	3.38232e-13
COL14A1	1.55207e-17	0.533981	0.782	0.529	3.63899e-13
GSN	1.67742e-17	0.574141	0.863	0.736	3.93287e-13
MPRIP	2.73272e-17	0.397607	0.492	0.26	6.40714e-13
NTM	2.92939e-17	0.333525	0.238	0.084	6.86824e-13
LGALS3	3.67221e-17	0.499592	0.755	0.525	8.60987e-13
LMO7	4.08073e-17	0.28942	0.328	0.137	9.56768e-13
FAM114A1	4.1743e-17	0.327665	0.428	0.208	9.78707e-13
LTBP1	4.49588e-17	0.49624	0.62	0.382	1.0541e-12
IER5L	4.56734e-17	0.428664	0.428	0.206	1.07086e-12
MICAL2	4.58117e-17	0.293885	0.288	0.115	1.0741e-12
LRP1	5.33741e-17	0.374119	0.745	0.464	1.25141e-12
2025-09-11	6.04869e-17	0.407024	0.665	0.392	1.41818e-12
VIM	6.10103e-17	0.428827	0.965	0.926	1.43045e-12
SPTBN1	6.74694e-17	0.469706	0.797	0.554	1.58189e-12
PPIC	7.50171e-17	0.390326	0.578	0.318	1.75885e-12
COL4A1	7.84718e-17	0.623742	0.777	0.53	1.83985e-12
DIO2	7.8852e-17	0.368184	0.172	0.05	1.84876e-12
LTBP3	9.87635e-17	0.341114	0.637	0.372	2.31561e-12
FZD7	1.18378e-16	0.292704	0.368	0.168	2.77548e-12
PDGFRB	1.23183e-16	0.339029	0.655	0.385	2.88815e-12
COL5A2	1.46836e-16	0.392193	0.395	0.191	3.44271e-12
UACA	1.81853e-16	0.463362	0.757	0.519	4.26373e-12
ISLR	1.90249e-16	0.415243	0.578	0.342	4.46059e-12
PDE5A	1.90581e-16	0.330924	0.458	0.228	4.46837e-12
MAP1A	1.95389e-16	0.341318	0.268	0.105	4.58108e-12
GPC3	2.18e-16	0.41045	0.677	0.409	5.11123e-12
SFRP4	2.45856e-16	0.747174	0.375	0.182	5.76434e-12
PRKDC	2.70351e-16	0.356576	0.47	0.245	6.33864e-12
SPARCL1	2.74872e-16	0.499981	0.775	0.558	6.44464e-12
MXRA7	2.97331e-16	0.39743	0.605	0.366	6.97123e-12
SLIT2	4.42912e-16	0.299576	0.325	0.141	1.03845e-11
ASAP1	4.52064e-16	0.303706	0.382	0.179	1.05991e-11
COL21A1	4.75133e-16	0.301708	0.275	0.11	1.114e-11
COL6A2	5.34213e-16	0.450046	0.897	0.691	1.25252e-11
FARP1	6.82874e-16	0.283932	0.378	0.175	1.60107e-11
ANKIB1	7.78948e-16	0.283568	0.305	0.128	1.82632e-11
RPL41	8.05754e-16	-0.47399	0.993	0.993	1.88917e-11
SVIL	9.14293e-16	0.360272	0.555	0.308	2.14365e-11
ENG	1.05108e-15	0.379956	0.787	0.539	2.46435e-11
EIF4G1	1.08108e-15	0.281646	0.388	0.185	2.53471e-11
GSK3A	1.97673e-15	0.253797	0.23	0.086	4.63465e-11
FNDC3A	2.00996e-15	0.374997	0.51	0.275	4.71255e-11
OLFML2B	2.51532e-15	0.268658	0.182	0.058	5.89742e-11
MRC2	2.84152e-15	0.263359	0.48	0.243	6.66223e-11
ABHD2	3.48314e-15	0.263114	0.38	0.182	8.16657e-11
TIMP2	3.49661e-15	0.370166	0.84	0.638	8.19816e-11
THBS2	3.53766e-15	0.447659	0.498	0.276	8.2944e-11
JCAD	3.6405e-15	0.290064	0.308	0.135	8.53552e-11
PLSCR4	3.64668e-15	0.278383	0.438	0.219	8.55e-11
MYCBP2	4.09226e-15	0.362562	0.56	0.326	9.59471e-11
C16ORF45	4.78243e-15	0.28276	0.318	0.142	1.12129e-10
P3H3	5.25419e-15	0.300441	0.238	0.091	1.2319e-10
CLEC14A	5.49981e-15	0.279128	0.282	0.119	1.28949e-10
A2M	6.38003e-15	0.486965	0.935	0.786	1.49586e-10
ATP2B1	6.83192e-15	0.288455	0.562	0.31	1.60181e-10
HDLBP	8.7647e-15	0.325039	0.623	0.366	2.05497e-10
MARCKS	9.76972e-15	0.446282	0.728	0.47	2.29061e-10
TGM2	1.0071e-14	0.375593	0.345	0.164	2.36125e-10
NPTN	1.08269e-14	0.334825	0.515	0.287	2.53847e-10
TTC3	1.20272e-14	0.416528	0.782	0.547	2.8199e-10
GNB1	1.29378e-14	0.263779	0.438	0.224	3.03341e-10
UBE3A	1.29574e-14	0.355253	0.51	0.284	3.038e-10
SRPRA	1.35582e-14	0.291445	0.435	0.225	3.17887e-10
UTRN	1.39961e-14	0.377865	0.605	0.362	3.28153e-10
CAV1	1.55096e-14	0.406618	0.34	0.161	3.63639e-10
RRBP1	1.5992e-14	0.369344	0.693	0.429	3.74948e-10
ENDOD1	1.80162e-14	0.340575	0.455	0.241	4.22407e-10
MYO1D	1.8616e-14	0.26949	0.332	0.154	4.3647e-10
NSD3	1.93843e-14	0.304715	0.51	0.277	4.54483e-10
TSHZ2	2.24006e-14	0.391167	0.64	0.408	5.25205e-10
JAG1	2.28437e-14	0.297993	0.352	0.169	5.35592e-10
TACC1	2.43242e-14	0.3451	0.718	0.463	5.70305e-10
RPL21	2.46882e-14	-0.59998	0.993	0.986	5.7884e-10
MAP4	2.68537e-14	0.359499	0.632	0.398	6.29613e-10
BPTF	2.73827e-14	0.321842	0.615	0.361	6.42015e-10
LINC01551	2.92549e-14	-0.639908	0.76	0.792	6.85911e-10
LPP	3.22852e-14	0.315226	0.67	0.408	7.5696e-10
RORA	3.27872e-14	0.281957	0.378	0.186	7.68729e-10
COMP	3.29494e-14	1.01094	0.248	0.106	7.72532e-10
PCDH7	3.7803e-14	0.284941	0.312	0.143	8.86329e-10
EDNRA	3.94962e-14	0.292839	0.288	0.127	9.26028e-10
LIMS1	3.9806e-14	0.372995	0.527	0.318	9.33293e-10
CDH11	4.2126e-14	0.336589	0.642	0.399	9.87686e-10
EPS8	4.49303e-14	0.314507	0.728	0.454	1.05344e-09
FP671120.4	4.69721e-14	0.531174	0.81	0.588	1.10131e-09
ASAP2	4.98325e-14	0.270018	0.308	0.14	1.16837e-09
DDR2	5.51407e-14	0.336326	0.552	0.319	1.29283e-09
RPL34	5.52531e-14	-0.598788	0.99	0.976	1.29546e-09
DESI2	6.1067e-14	0.294602	0.325	0.156	1.43178e-09
ANKRD11	6.77474e-14	0.371231	0.623	0.383	1.58841e-09
BCL7C	6.92043e-14	0.280989	0.478	0.255	1.62256e-09
TMF1	7.28441e-14	0.309982	0.48	0.26	1.7079e-09
CKAP4	7.73012e-14	0.25534	0.345	0.165	1.8124e-09
SH3D19	9.37492e-14	0.257857	0.425	0.219	2.19804e-09
NCOR2	1.07795e-13	0.275166	0.43	0.222	2.52735e-09
PPP1R14B	1.07925e-13	0.288276	0.36	0.177	2.53042e-09
COL16A1	1.0856e-13	0.343201	0.495	0.28	2.5453e-09
SESN3	1.17015e-13	0.2677	0.352	0.173	2.74353e-09
MAP4K4	1.20527e-13	0.254998	0.305	0.139	2.82588e-09
DPYSL3	1.23461e-13	0.291076	0.322	0.153	2.89468e-09
SORBS1	1.26021e-13	0.309699	0.285	0.129	2.95468e-09
GOLGB1	1.27404e-13	0.357227	0.67	0.427	2.98712e-09
PHLDA3	1.33301e-13	0.292646	0.41	0.214	3.12537e-09
ARHGAP18	1.44995e-13	0.350565	0.278	0.126	3.39956e-09
AKAP13	1.75667e-13	0.348199	0.578	0.353	4.11868e-09
ASPN	1.78827e-13	0.405502	0.54	0.321	4.19278e-09
ARPC1B	1.98923e-13	0.308854	0.507	0.291	4.66396e-09
CAVIN1	2.15519e-13	0.323434	0.787	0.54	5.05306e-09
MDFIC	2.32166e-13	0.257563	0.382	0.193	5.44336e-09
CCDC80	2.58507e-13	0.662946	0.772	0.568	6.06096e-09
KIDINS220	2.67649e-13	0.360045	0.462	0.247	6.2753e-09
TAC1	3.36349e-13	0.621459	0.228	0.095	7.88604e-09
F2R	3.61239e-13	0.337768	0.445	0.242	8.46961e-09
SESTD1	3.73333e-13	0.313308	0.288	0.133	8.75317e-09
MYH9	3.7373e-13	0.331364	0.775	0.517	8.76247e-09
AKAP12	3.7394e-13	0.383456	0.873	0.677	8.76739e-09
SRRM2	4.16164e-13	0.344895	0.818	0.596	9.75739e-09
MITF	4.71543e-13	0.287289	0.298	0.138	1.10558e-08
PIK3R1	5.54616e-13	0.325776	0.6	0.371	1.30035e-08
TLN1	5.55493e-13	0.321615	0.72	0.46	1.30241e-08
RPL39	5.83643e-13	-0.578646	0.968	0.939	1.36841e-08
ITPRID2	5.8924e-13	0.27003	0.418	0.227	1.38153e-08
GUCY1A1	6.29154e-13	0.296663	0.565	0.335	1.47511e-08
CRABP2	7.15601e-13	0.313181	0.132	0.039	1.6778e-08
ANKRD36C	9.78399e-13	0.259493	0.412	0.218	2.29395e-08
SPARC	9.9903e-13	0.43644	0.865	0.691	2.34232e-08
TOMM20	1.01805e-12	0.287094	0.66	0.404	2.38693e-08
SLC14A1	1.13189e-12	0.340004	0.11	0.028	2.65384e-08
CD81	1.15605e-12	0.271344	0.91	0.674	2.71047e-08
MTPN	1.16345e-12	0.29373	0.507	0.293	2.72782e-08
EMILIN1	1.41525e-12	0.369211	0.733	0.509	3.31819e-08
RPS28	1.43573e-12	-0.464008	0.968	0.945	3.36621e-08
ARHGAP21	1.46204e-12	0.283903	0.46	0.255	3.42791e-08
SH3BGRL3	1.50207e-12	0.363633	0.562	0.348	3.52176e-08
GNG12	1.58911e-12	0.271579	0.425	0.23	3.72583e-08
BGN	1.72512e-12	0.376219	0.772	0.562	4.04472e-08
ANTXR1	1.89557e-12	0.281411	0.452	0.253	4.44435e-08
PALLD	1.96362e-12	0.366021	0.823	0.644	4.60391e-08
CCND2	2.23378e-12	0.268599	0.42	0.228	5.23732e-08
TMEM119	2.44547e-12	0.277006	0.285	0.133	5.73366e-08
OMD	2.86751e-12	0.307672	0.38	0.198	6.72316e-08
TNS1	2.91641e-12	0.278716	0.557	0.33	6.83782e-08
VEGFB	2.92805e-12	0.26615	0.405	0.221	6.8651e-08
BBX	3.05956e-12	0.301747	0.555	0.335	7.17344e-08
RAB3B	3.56701e-12	-0.541239	0.76	0.782	8.36321e-08
LONRF2	3.59628e-12	0.31381	0.218	0.093	8.43183e-08
CALU	3.86287e-12	0.298831	0.565	0.35	9.05688e-08
ANKH	3.95229e-12	0.361912	0.39	0.213	9.26653e-08
SRP72	4.22887e-12	0.259611	0.495	0.289	9.91502e-08
B2M	4.25977e-12	-0.416639	0.998	0.992	9.98747e-08
CREB3L2	5.06939e-12	0.28649	0.458	0.261	1.18857e-07
ACTB	6.11304e-12	-0.4873	0.978	0.98	1.43326e-07
PHLDB1	6.4696e-12	0.271742	0.532	0.317	1.51686e-07
GLS	6.71365e-12	0.26385	0.502	0.288	1.57408e-07
CHD9	7.20029e-12	0.315162	0.682	0.441	1.68818e-07
MRVI1	8.04672e-12	0.265653	0.27	0.127	1.88663e-07
UNC5B	8.58024e-12	0.257193	0.33	0.163	2.01172e-07
HSP90AA1	9.13639e-12	0.495224	0.925	0.816	2.14212e-07
DYNC1H1	9.7157e-12	0.294669	0.618	0.388	2.27794e-07
ADD1	1.09466e-11	0.27453	0.57	0.34	2.56655e-07
KANK2	1.46806e-11	0.293043	0.603	0.381	3.44201e-07
RPL31	1.67116e-11	-0.9039	0.777	0.769	3.91821e-07
HECTD1	1.9253e-11	0.260471	0.45	0.256	4.51405e-07
SETBP1	1.96292e-11	0.250623	0.485	0.28	4.60225e-07
NOV	2.02383e-11	0.639059	0.17	0.065	4.74506e-07
MEG3	2.12278e-11	0.38901	0.715	0.478	4.97707e-07
SELENOW	2.67888e-11	0.342145	0.785	0.559	6.28091e-07
TPM2	3.58707e-11	0.390669	0.89	0.716	8.41024e-07
NORAD	3.61849e-11	0.292941	0.7	0.469	8.48392e-07
MYH10	3.62814e-11	0.31743	0.623	0.403	8.50654e-07
PLXDC1	3.9547e-11	0.27018	0.27	0.129	9.27218e-07
GNAS	4.15486e-11	0.269979	0.823	0.585	9.74149e-07
SVEP1	4.351e-11	0.3345	0.522	0.311	1.02014e-06
DST	5.00438e-11	0.348145	0.833	0.64	1.17333e-06
TGFB1	5.10561e-11	0.269752	0.275	0.133	1.19706e-06
DHX9	5.26052e-11	0.254096	0.375	0.204	1.23338e-06
SPTAN1	6.38152e-11	0.256035	0.547	0.336	1.49621e-06
RPL36	7.26546e-11	-0.497986	0.965	0.939	1.70346e-06
IGFBP4	7.48787e-11	0.422682	0.84	0.681	1.75561e-06
PRSS23	7.60992e-11	0.344467	0.725	0.514	1.78422e-06
SERPINE1	8.15603e-11	0.477431	0.42	0.247	1.91226e-06
CALD1	9.17476e-11	0.252956	0.99	0.944	2.15111e-06
FBLN2	1.02856e-10	0.271833	0.182	0.074	2.41156e-06
COL6A1	1.12065e-10	0.337802	0.615	0.399	2.62747e-06
KIF5C	1.17262e-10	0.259641	0.202	0.088	2.74932e-06
RPS29	1.19614e-10	-0.827988	0.795	0.769	2.80447e-06
PTMS	1.3608e-10	0.308625	0.828	0.613	3.19053e-06
HSPH1	1.44341e-10	0.35227	0.402	0.229	3.38423e-06
ITSN1	1.57039e-10	0.250286	0.438	0.241	3.68193e-06
FOXN3	1.58644e-10	0.271938	0.352	0.191	3.71958e-06
FSTL1	1.69311e-10	0.354769	0.637	0.427	3.96967e-06
CAVIN3	1.70436e-10	0.307365	0.505	0.309	3.99604e-06
ANKRD36BP1	1.8965e-10	0.262304	0.322	0.17	4.44652e-06
HLA-DRB1	1.95826e-10	-0.695531	0.048	0.173	4.59134e-06
EVA1B	2.69871e-10	0.264401	0.452	0.271	6.32739e-06
TNXB	2.97954e-10	0.253728	0.408	0.23	6.98583e-06
PRRC2C	3.07438e-10	0.278051	0.705	0.476	7.20819e-06
BCLAF1	3.19655e-10	0.257925	0.635	0.416	7.49463e-06
NR2F2	3.423e-10	0.29282	0.88	0.691	8.02556e-06
AL450405.1	3.52349e-10	-0.791216	0.115	0.258	8.26117e-06
CYR61	4.65412e-10	-0.583076	0.93	0.901	1.09121e-05
COL4A4	4.75817e-10	0.319336	0.578	0.382	1.1156e-05
TXNRD1	5.16326e-10	0.263172	0.332	0.182	1.21058e-05
RPS19	5.48229e-10	-0.422778	0.975	0.966	1.28538e-05
SSPN	5.82428e-10	0.338221	0.632	0.445	1.36556e-05
JUNB	6.31319e-10	-0.544613	0.885	0.918	1.48019e-05
RPL35	7.75719e-10	-0.416481	0.945	0.923	1.81875e-05
NEAT1	8.25704e-10	0.417859	0.953	0.873	1.93595e-05
MACF1	8.38088e-10	0.287748	0.708	0.481	1.96498e-05
RPLP2	8.5878e-10	-0.394374	0.96	0.943	2.0135e-05
RPS17	9.92727e-10	-0.591989	0.792	0.781	2.32755e-05
RHOA	1.01229e-09	0.280674	0.765	0.542	2.37341e-05
MYH11	1.03727e-09	0.567397	0.31	0.172	2.43198e-05
MBNL1	1.32454e-09	0.262702	0.54	0.346	3.10553e-05
NFIC	1.35933e-09	0.262917	0.713	0.509	3.18709e-05
CFI	1.4529e-09	0.253535	0.39	0.228	3.40646e-05
IFITM1	1.56083e-09	-0.822151	0.465	0.56	3.65952e-05
NFIB	1.65441e-09	0.26811	0.51	0.329	3.87892e-05
SLC20A1	1.72102e-09	0.272912	0.24	0.118	4.03511e-05
LXN	2.19978e-09	0.271916	0.325	0.176	5.15761e-05
RPS15	2.21712e-09	-0.276359	0.978	0.968	5.19827e-05
IGHA1	2.27116e-09	-1.02094	0.218	0.347	5.32497e-05
CD99	2.28342e-09	0.312115	0.795	0.611	5.35371e-05
PTN	2.66954e-09	0.290461	0.865	0.692	6.25901e-05
SRPX	2.82144e-09	0.253181	0.382	0.221	6.61515e-05
PRDX6	4.0299e-09	0.285708	0.728	0.522	9.44851e-05
CNTN1	4.66373e-09	0.26132	0.405	0.239	0.000109346
LDHA	5.31159e-09	0.25773	0.725	0.52	0.000124535
IGHG2	6.56031e-09	-0.941655	0.175	0.297	0.000153813
IGHG1	6.72698e-09	-0.897138	0.202	0.323	0.000157721
CYBRD1	7.13348e-09	0.252565	0.688	0.463	0.000167252
AC019322.4	7.23908e-09	0.278253	0.738	0.532	0.000169727
HSPA8	8.67457e-09	0.363405	0.82	0.653	0.000203384
NBPF9	1.03834e-08	0.287446	0.42	0.267	0.000243449
LMO4	1.11978e-08	0.302279	0.6	0.417	0.000262544
RPL36A	1.26766e-08	-0.504779	0.902	0.847	0.000297215
AEBP1	1.35255e-08	0.312696	0.892	0.718	0.000317119
AL356737.1	1.52073e-08	-0.714523	0.322	0.44	0.00035655
CD74	1.63057e-08	-0.895187	0.32	0.435	0.000382303
CSRP1	1.8022e-08	0.274687	0.825	0.629	0.000422543
HOPX	1.86199e-08	0.303899	0.432	0.273	0.000436563
IGFBP6	1.96457e-08	0.258341	0.767	0.584	0.000460613
LMCD1	2.4733e-08	0.269204	0.368	0.221	0.000579889
NBPF19	2.87022e-08	0.284178	0.485	0.33	0.000672953
DYNLL1	2.93355e-08	0.266739	0.885	0.713	0.000687799
RPL7	3.36036e-08	-0.452481	0.965	0.94	0.00078787
TOP2B	3.42054e-08	0.257414	0.4	0.244	0.000801981
RPL38	3.92016e-08	-0.526774	0.762	0.758	0.000919121
RPL35A	4.05053e-08	-0.287018	0.988	0.965	0.000949687
CCL21	4.34574e-08	-1.11476	0.242	0.365	0.0010189
SNAI2	5.35066e-08	0.256236	0.3	0.171	0.00125452
ADAMTS1	6.21298e-08	0.309788	0.61	0.419	0.0014567
RPL27A	6.43206e-08	-0.473316	0.92	0.886	0.00150806
TMSB4XP4	9.12983e-08	-0.601006	0.188	0.312	0.00214058
PTGDS	1.03219e-07	-0.998086	0.438	0.539	0.00242008
ZBTB20	1.04089e-07	0.259231	0.838	0.677	0.00244048
HSP90AB1	1.13633e-07	0.257376	0.927	0.813	0.00266425
RPL13A	1.19008e-07	-0.383428	0.985	0.976	0.00279027
TMSB4X	1.46106e-07	-0.302815	0.998	0.995	0.00342559
CCL2	1.8268e-07	-1.40212	0.585	0.636	0.00428311
ITGB1	2.86827e-07	0.269163	0.885	0.735	0.00672496
ADGRF5	4.61066e-07	0.318773	0.258	0.149	0.0108102
CHST12	7.15588e-07	-0.545615	0.703	0.736	0.0167777
RPL32	7.20064e-07	-0.262637	0.995	0.978	0.0168826
TXNIP	8.01278e-07	0.267462	0.838	0.673	0.0187868
ZFP36	9.45663e-07	-0.329978	0.812	0.864	0.022172
NABP1	1.2396e-06	-0.364983	0.693	0.767	0.0290636
RPL18A	1.94391e-06	-0.289589	0.985	0.968	0.045577
DUSP1	2.09385e-06	-0.366179	0.853	0.874	0.0490924
RPL37A	3.17968e-06	-0.32273	0.943	0.924	0.0745509
MTATP6P1	3.21162e-06	-0.478019	0.925	0.87	0.0752997
LINC01660	3.48823e-06	-0.678052	0.46	0.514	0.0817849
YIPF6	3.836e-06	-0.499849	0.695	0.703	0.0899389
CALM2	4.19348e-06	-0.412173	0.905	0.859	0.0983203
LGALS1	5.36635e-06	0.255423	0.943	0.864	0.125819
H3F3B	5.37005e-06	-0.281318	0.985	0.955	0.125906
ZC3HAV1	5.43568e-06	0.263824	0.29	0.177	0.127445
IGLC2	5.61254e-06	-0.662131	0.478	0.512	0.131592
RGCC	7.84887e-06	0.258436	0.268	0.162	0.184024
RPS6	1.00535e-05	-0.312934	0.99	0.962	0.235714
FTH1	1.80677e-05	-0.265113	0.993	0.992	0.423616
IGLC3	1.8784e-05	-0.695982	0.19	0.269	0.440409
SOCS3	2.49327e-05	-0.588219	0.502	0.567	0.584572
ZNF385D	2.63878e-05	-0.390028	0.627	0.637	0.618688
TBC1D15	3.51959e-05	-0.327213	0.64	0.69	0.825203
SELENOP	3.60733e-05	-0.277402	0.895	0.892	0.845773
AC026523.2	4.56297e-05	-0.700185	0.312	0.376	1
EXOSC7	5.22926e-05	0.307198	0.59	0.436	1
RPS20	7.66527e-05	-0.315883	0.897	0.859	1
CXCR4	0.000104732	-0.482465	0.045	0.108	1
IFI27	0.000105385	-0.545531	0.145	0.22	1
PCSK7	0.000133769	-0.421594	0.608	0.604	1
CLEC3B	0.000138474	0.353281	0.435	0.324	1
CCL19	0.000141517	-1.37303	0.15	0.231	1
NNT-AS1	0.000191027	-0.368793	0.777	0.749	1
ADH1B	0.000194091	-0.452276	0.627	0.645	1
ADIRF	0.000223043	-0.675639	0.482	0.504	1
RARRES2	0.000225345	-0.276684	0.902	0.853	1
VEGFA	0.000231635	-0.297348	0.222	0.135	1
HTRA1	0.000268638	-0.352382	0.537	0.373	1
HLA-DRA	0.000289181	-0.692409	0.222	0.289	1
IGHM	0.000410839	-0.415517	0.06	0.119	1
AC074117.1	0.000921705	-0.449459	0.603	0.582	1
AC027290.2	0.0010948	-0.379365	0.797	0.727	1
APOE	0.00120857	0.375872	0.608	0.516	1
CXCL2	0.00141987	-0.861652	0.12	0.179	1
PLA2R1	0.00164038	-0.436689	0.352	0.24	1
MAGI2-AS3	0.00187102	-0.309111	0.462	0.313	1
PIM1	0.00188392	-0.488248	0.132	0.19	1
AC138207.7	0.00193263	-0.62104	0.352	0.379	1
HSPA1A	0.00245776	0.430541	0.65	0.556	1
FRMD6-AS1	0.00252402	-0.354167	0.308	0.362	1
IER2	0.00268242	-0.276462	0.772	0.774	1
CTGF	0.00303059	-0.502178	0.88	0.848	1
IGHG3	0.00389421	-0.409918	0.11	0.161	1
TRIB1	0.00404071	-0.403735	0.117	0.169	1
BTG1	0.00444161	-0.336032	0.79	0.73	1
CD82	0.00485567	-0.678233	0.442	0.441	1
PFN1	0.00648615	-0.36393	0.652	0.612	1
TMA7	0.00789287	-0.382863	0.733	0.649	1
LINC00887	0.00875396	-0.357959	0.665	0.632	1
ATP5MPL	0.00941924	-0.421397	0.502	0.487	1
CYBA	0.00958641	-0.544322	0.398	0.393	1
TPGS1	0.0098179	-0.361977	0.535	0.517	1
