# Supplementary material for: CD248 acts as a mechanosensory switch in fibroblast subsets to establish distinct pathological niches in renal fibrosis
Source: Nat Commun. 2026 May 6;17:7361. doi: 10.1038/s41467-026-72187-0 (PMC13402351; doi:10.1038/s41467-026-72187-0)
Supplement: Supplementary file 3 — Supplementary Data [file 41467_2026_72187_MOESM3_ESM.zip › Supplementary Data/Supplementary Data 8.xlsx]

## Sheet: Supplementary Data 8
Supplementary Data 8. Gene Set Enrichment Analysis (GSEA) of CD248-associated pathways.
Description	UUO Bulk RNA-seq		ScRNA-seq		GSE66494
	CD248 WT/CD248 -/-		CD248+/CD248- fibroblasts		CD248-high/low patients
	NES	FDR	NES	FDR	NES	FDR
ECM-receptor interaction	2.14254	0	2.51644	1.47531e-10	1.71	0.394
Focal adhesion	2.42123	0	2.33649	7.1598e-10	1.35	0.468
Regulation of actin cytoskeleton	1.72466	0.00705674	1.70426	0.0167754	1.64	0.539
Gap junction	2.14935	0	1.89918	0.00225836	1.21	0.542
